# Supplementary material for: N-(1,3-Thia­zol-2-yl)-2-(2,4,6-trimethyl­phen­yl)acetamide
Source: Acta Crystallogr Sect E Struct Rep Online. 2012 Jul 18;68(Pt 8):o2461. doi: 10.1107/S1600536812031595 (PMC3414917; doi:10.1107/S1600536812031595)
Supplement: Supplementary file 1 [file e-68-o2461-sup1.cif]

##############################################################################
#                                                                            #
# This CIF contains the data in a paper accepted for publication in          #
# Acta Crystallographica Section E. It conforms to the requirements of       #
# Notes for Authors for Acta Crystallographica Section E, and has been       #
# peer reviewed under the auspices of the IUCr Commission on Journals.       #
#                                                                            #
# Full details of the Crystallographic Information File format               #
# are given in the paper "The Crystallographic Information File (CIF):       #
# a New Standard Archive File for Crystallography" by S. R. Hall, F. H.      #
# Allen and I. D. Brown [Acta Cryst. (1991), A47, 655-685].                  #
#                                                                            #
# The current version of the core CIF dictionary is obtainable from          #
# ftp://ftp.iucr.org/pub/cif_core.dic.                                       #
#                                                                            #
# Software is freely available for graphical display of the structure(s)     #
# in this CIF. For information consult the CIF software page                 #
# http://www.iucr.org/resources/cif/software.                                #
#                                                                            #
# This file may be used for bona fide research purposes within the           #
# scientific community so long as proper attribution is given to the journal # 
# article from which it was obtained.                                        #
#                                                                            #
##############################################################################
data_global
_audit_creation_method     'form.cif (version 2.0)'
_journal_data_validation_number     ?
_journal_date_recd_electronic     2012-07-08
_journal_date_accepted     2012-07-11
_journal_name_full     'Acta Crystallographica, Section E'
_journal_year     2012
_journal_volume     68
_journal_issue      8
_journal_page_first     o2461
_journal_page_last     o2461
_journal_paper_category     QO
_journal_paper_doi     10.1107/S1600536812031595
_journal_coeditor_code     HB6891
_publ_contact_author_name     'Professor Fun, Hoong-Kun'
_publ_contact_author_address
;
X-ray Crystallography Unit
School of Physics
Universiti Sains Malaysia
11800 USM, Penang
Malaysia
;
_publ_contact_author_email     hkfun@usm.my
_publ_contact_author_fax     '604 6579150'
_publ_contact_author_phone     '604 6533652'
_publ_section_title
;
<i>N</i>-(1,3-Thiazol-2-yl)-2-(2,4,6-trimethylphenyl)acetamide
;
loop_
    _publ_author_name
    _publ_author_footnote
    _publ_author_address
    'Hoong-Kun Fun'
;
Thomson Reuters ResearcherID: A-3561-2009.
;
;
X-ray Crystallography Unit
School of Physics
Universiti Sains Malaysia
11800 USM, Penang
Malaysia
;
    'Ching Kheng Quah'
;
Thomson Reuters ResearcherID: A-5525-2009.
;
;
X-ray Crystallography Unit
School of Physics
Universiti Sains Malaysia
11800 USM, Penang
Malaysia
;
    'Prakash S. Nayak' ?
;
Department of Studies in Chemistry
Mangalore University
Mangalagangotri 574 199
India
;
    'B. Narayana' ?
;
Department of Studies in Chemistry
Mangalore University
Mangalagangotri 574 199
India
;
    'B. K. Sarojini' ?
;
Department of Chemistry
P. A. College of Engineering
Nadupadavu
Mangalore 574 153
India
;
data_I
_audit_creation_method     SHELXL97
_chemical_name_systematic
;
<i>N</i>-(1,3-Thiazol-2-yl)-2-(2,4,6-trimethylphenyl)acetamide
;
_chemical_name_common     ?
_chemical_formula_moiety     'C14 H16 N2 O S'
_chemical_formula_sum     'C14 H16 N2 O S'
_chemical_formula_iupac     'C14 H16 N2 O S'
_chemical_formula_weight     260.35
_chemical_melting_point     ?
_symmetry_cell_setting     monoclinic
_symmetry_space_group_name_H-M     'P 21/c'
_symmetry_space_group_name_Hall     '-P 2ybc'
loop_
    _symmetry_equiv_pos_as_xyz
    'x, y, z'
    '-x, y+1/2, -z+1/2'
    '-x, -y, -z'
    'x, -y-1/2, z-1/2'
_cell_length_a     16.421(2)
_cell_length_b     4.6397(7)
_cell_length_c     20.1144(18)
_cell_angle_alpha     90.00
_cell_angle_beta     123.150(7)
_cell_angle_gamma     90.00
_cell_volume     1283.1(3)
_cell_formula_units_Z     4
_cell_measurement_reflns_used     4087
_cell_measurement_theta_min     2.96
_cell_measurement_theta_max     29.91
_cell_measurement_temperature     100
_exptl_crystal_description     block
_exptl_crystal_colour     colourless
_exptl_crystal_size_max     0.296
_exptl_crystal_size_mid     0.246
_exptl_crystal_size_min     0.087
_exptl_crystal_density_diffrn     1.348
_exptl_crystal_density_meas     ?
_exptl_crystal_density_method     'not measured'
_exptl_crystal_F_000     552
_exptl_absorpt_coefficient_mu     0.242
_exptl_absorpt_correction_type     multi-scan
_exptl_absorpt_process_details     '(SADABS; Bruker, 2009)'
_exptl_absorpt_correction_T_min     0.9319
_exptl_absorpt_correction_T_max     0.9793
_exptl_special_details
;
The crystal was placed in the cold stream of an Oxford Cryosystems
Cobra open-flow nitrogen cryostat (Cosier & Glazer, 1986) operating
at 100.0 (1) K.
;
_diffrn_ambient_temperature     100
_diffrn_radiation_type     MoK\a
_diffrn_radiation_wavelength     0.71073
_diffrn_radiation_source     'fine-focus sealed tube'
_diffrn_radiation_monochromator     graphite
_diffrn_measurement_device_type     'Bruker SMART APEXII DUO CCD'
_diffrn_measurement_method     '\f and \w'
_diffrn_detector_area_resol_mean     ?
_diffrn_reflns_number     13735
_diffrn_reflns_av_R_equivalents     0.0401
_diffrn_reflns_av_sigmaI/netI     0.0383
_diffrn_reflns_theta_min     1.48
_diffrn_reflns_theta_max     30.05
_diffrn_reflns_theta_full     30.05
_diffrn_measured_fraction_theta_max     0.995
_diffrn_measured_fraction_theta_full     0.995
_diffrn_reflns_limit_h_min     -23
_diffrn_reflns_limit_h_max     20
_diffrn_reflns_limit_k_min     -6
_diffrn_reflns_limit_k_max     6
_diffrn_reflns_limit_l_min     -26
_diffrn_reflns_limit_l_max     28
_diffrn_standards_number     0
_diffrn_standards_interval_count     .
_diffrn_standards_interval_time     .
_diffrn_standards_decay_%     ?
_refine_special_details
;
Refinement of F^2^ against ALL reflections. The weighted R-factor wR and
goodness of fit S are based on F^2^, conventional R-factors R are based
on F, with F set to zero for negative F^2^. The threshold expression of
F^2^ > 2sigma(F^2^) is used only for calculating R-factors(gt) etc. and is
not relevant to the choice of reflections for refinement. R-factors based
on F^2^ are statistically about twice as large as those based on F, and
R-factors based on ALL data will be even larger.
;
_reflns_number_total     3748
_reflns_number_gt     2999
_reflns_threshold_expression     I>2\s(I)
_refine_ls_structure_factor_coef     Fsqd
_refine_ls_matrix_type     full
_refine_ls_R_factor_all     0.0562
_refine_ls_R_factor_gt     0.0400
_refine_ls_wR_factor_gt     0.0933
_refine_ls_wR_factor_ref     0.1031
_refine_ls_goodness_of_fit_ref     1.029
_refine_ls_restrained_S_all     1.029
_refine_ls_number_reflns     3748
_refine_ls_number_parameters     166
_refine_ls_number_restraints     0
_refine_ls_hydrogen_treatment     constr
_refine_ls_weighting_scheme     calc
_refine_ls_weighting_details
       'calc w = 1/[\s^2^(Fo^2^)+(0.0444P)^2^+0.7659P] where P=(Fo^2^+2Fc^2^)/3'
_atom_sites_solution_hydrogens     geom
_atom_sites_solution_primary     direct
_atom_sites_solution_secondary     difmap
_refine_ls_shift/su_max     0.001
_refine_ls_shift/su_mean     0.001
_refine_diff_density_max     0.388
_refine_diff_density_min     -0.510
_refine_ls_extinction_method     none
_refine_ls_extinction_coef     ?
loop_
    _atom_type_symbol
    _atom_type_description
    _atom_type_scat_dispersion_real
    _atom_type_scat_dispersion_imag
    _atom_type_scat_source
    'C' 'C' 0.0033 0.0016
                         'International Tables Vol C Tables 4.2.6.8 and 6.1.1.4'
    'H' 'H' 0.0000 0.0000
                         'International Tables Vol C Tables 4.2.6.8 and 6.1.1.4'
    'N' 'N' 0.0061 0.0033
                         'International Tables Vol C Tables 4.2.6.8 and 6.1.1.4'
    'O' 'O' 0.0106 0.0060
                         'International Tables Vol C Tables 4.2.6.8 and 6.1.1.4'
    'S' 'S' 0.1246 0.1234
                         'International Tables Vol C Tables 4.2.6.8 and 6.1.1.4'
_computing_data_collection     'APEX2 (Bruker, 2009)'
_computing_cell_refinement     'SAINT (Bruker, 2009)'
_computing_data_reduction     'SAINT (Bruker, 2009)'
_computing_structure_solution     'SHELXTL (Sheldrick, 2008)'
_computing_structure_refinement     'SHELXTL (Sheldrick, 2008)'
_computing_molecular_graphics     'SHELXTL (Sheldrick, 2008)'
_computing_publication_material
;
SHELXTL (Sheldrick, 2008) and PLATON (Spek, 2009)
;
loop_
    _atom_site_type_symbol
    _atom_site_label
    _atom_site_fract_x
    _atom_site_fract_y
    _atom_site_fract_z
    _atom_site_U_iso_or_equiv
    _atom_site_adp_type
    _atom_site_calc_flag
    _atom_site_refinement_flags
    _atom_site_occupancy
    _atom_site_symmetry_multiplicity
    _atom_site_disorder_assembly
    _atom_site_disorder_group
    S S1 1.03056(3) 0.78584(8) 0.83439(2) 0.01686(10) Uani d . 1 1 . .
    O O1 0.86995(7) 0.4661(2) 0.75301(6) 0.0180(2) Uani d . 1 1 . .
    N N1 1.06903(9) 0.7448(3) 0.97704(7) 0.0176(2) Uani d . 1 1 . .
    N N2 0.93660(8) 0.4568(3) 0.88579(7) 0.0151(2) Uani d . 1 1 . .
    H H1 0.9347 0.3871 0.9256 0.018 Uiso d R 1 1 . .
    C C1 1.13491(11) 0.9354(3) 0.97864(9) 0.0206(3) Uani d . 1 1 . .
    H H1A 1.1835 1.0281 1.0262 0.025 Uiso calc R 1 1 . .
    C C2 1.12628(11) 0.9823(3) 0.90878(9) 0.0203(3) Uani d . 1 1 . .
    H H2A 1.1671 1.1057 0.9017 0.024 Uiso calc R 1 1 . .
    C C3 1.01013(10) 0.6518(3) 0.90413(8) 0.0145(3) Uani d . 1 1 . .
    C C4 0.86909(10) 0.3723(3) 0.80944(8) 0.0146(3) Uani d . 1 1 . .
    C C5 0.79327(10) 0.1587(3) 0.79947(8) 0.0166(3) Uani d . 1 1 . .
    H H5A 0.7985 0.1370 0.8506 0.020 Uiso calc R 1 1 . .
    H H5B 0.8060 -0.0318 0.7847 0.020 Uiso calc R 1 1 . .
    C C6 0.69101(10) 0.2559(3) 0.73607(8) 0.0153(3) Uani d . 1 1 . .
    C C7 0.64731(10) 0.1640(3) 0.65713(8) 0.0158(3) Uani d . 1 1 . .
    C C8 0.55387(10) 0.2626(3) 0.60037(9) 0.0184(3) Uani d . 1 1 . .
    H H8A 0.5238 0.1988 0.5471 0.022 Uiso calc R 1 1 . .
    C C9 0.50331(11) 0.4500(3) 0.61885(9) 0.0201(3) Uani d . 1 1 . .
    C C10 0.54813(11) 0.5407(3) 0.69713(9) 0.0211(3) Uani d . 1 1 . .
    H H10A 0.5147 0.6698 0.7109 0.025 Uiso calc R 1 1 . .
    C C11 0.64099(11) 0.4466(3) 0.75590(9) 0.0180(3) Uani d . 1 1 . .
    C C12 0.69872(11) -0.0344(3) 0.63240(9) 0.0209(3) Uani d . 1 1 . .
    H H12A 0.6596 -0.0557 0.5745 0.031 Uiso calc R 1 1 . .
    H H12B 0.7076 -0.2234 0.6572 0.031 Uiso calc R 1 1 . .
    H H12C 0.7623 0.0469 0.6494 0.031 Uiso calc R 1 1 . .
    C C13 0.40305(12) 0.5556(4) 0.55574(10) 0.0287(4) Uani d . 1 1 . .
    H H13A 0.3996 0.7646 0.5607 0.043 Uiso calc R 1 1 . .
    H H13B 0.3546 0.4608 0.5624 0.043 Uiso calc R 1 1 . .
    H H13C 0.3899 0.5098 0.5032 0.043 Uiso calc R 1 1 . .
    C C14 0.68632(12) 0.5548(4) 0.83981(9) 0.0251(3) Uani d . 1 1 . .
    H H14A 0.6451 0.7057 0.8406 0.038 Uiso calc R 1 1 . .
    H H14B 0.7509 0.6340 0.8592 0.038 Uiso calc R 1 1 . .
    H H14C 0.6923 0.3951 0.8741 0.038 Uiso calc R 1 1 . .
loop_
    _atom_site_aniso_label
    _atom_site_aniso_U_11
    _atom_site_aniso_U_22
    _atom_site_aniso_U_33
    _atom_site_aniso_U_12
    _atom_site_aniso_U_13
    _atom_site_aniso_U_23
    S1 0.01899(17) 0.02010(18) 0.01301(16) -0.00305(13) 0.00974(14) 0.00054(13)
    O1 0.0200(5) 0.0210(5) 0.0134(5) -0.0015(4) 0.0094(4) 0.0009(4)
    N1 0.0188(6) 0.0209(6) 0.0125(5) -0.0052(5) 0.0083(5) -0.0013(4)
    N2 0.0174(6) 0.0170(6) 0.0114(5) -0.0037(4) 0.0082(5) -0.0004(4)
    C1 0.0201(7) 0.0230(8) 0.0167(7) -0.0076(6) 0.0087(6) -0.0021(6)
    C2 0.0192(7) 0.0230(7) 0.0183(7) -0.0054(6) 0.0099(6) 0.0001(6)
    C3 0.0164(6) 0.0145(6) 0.0136(6) 0.0002(5) 0.0089(5) 0.0007(5)
    C4 0.0160(6) 0.0134(6) 0.0139(6) 0.0019(5) 0.0077(5) 0.0002(5)
    C5 0.0185(7) 0.0151(7) 0.0144(6) -0.0022(5) 0.0079(5) 0.0004(5)
    C6 0.0169(6) 0.0133(6) 0.0161(6) -0.0020(5) 0.0092(5) 0.0002(5)
    C7 0.0182(6) 0.0125(6) 0.0168(6) -0.0024(5) 0.0097(6) -0.0009(5)
    C8 0.0181(7) 0.0188(7) 0.0155(7) -0.0037(5) 0.0074(6) -0.0013(5)
    C9 0.0176(7) 0.0211(7) 0.0221(7) 0.0000(5) 0.0111(6) 0.0034(6)
    C10 0.0217(7) 0.0220(8) 0.0240(8) 0.0012(6) 0.0155(6) 0.0001(6)
    C11 0.0210(7) 0.0176(7) 0.0186(7) -0.0032(5) 0.0130(6) -0.0020(5)
    C12 0.0245(7) 0.0178(7) 0.0169(7) 0.0015(6) 0.0091(6) -0.0020(5)
    C13 0.0211(8) 0.0375(10) 0.0267(8) 0.0061(7) 0.0125(7) 0.0083(7)
    C14 0.0294(8) 0.0288(9) 0.0211(8) -0.0019(7) 0.0164(7) -0.0051(6)
_geom_special_details
;
 All esds (except the esd in the dihedral angle between two l.s. planes)
 are estimated using the full covariance matrix.  The cell esds are taken
 into account individually in the estimation of esds in distances, angles
 and torsion angles; correlations between esds in cell parameters are only
 used when they are defined by crystal symmetry.  An approximate (isotropic)
 treatment of cell esds is used for estimating esds involving l.s. planes.
;
loop_
    _geom_bond_atom_site_label_1
    _geom_bond_atom_site_label_2
    _geom_bond_site_symmetry_2
    _geom_bond_distance
    _geom_bond_publ_flag
    S1 C2 . 1.7227(16) ?
    S1 C3 . 1.7267(14) ?
    O1 C4 . 1.2230(17) ?
    N1 C3 . 1.3119(18) ?
    N1 C1 . 1.3840(19) ?
    N2 C4 . 1.3709(18) ?
    N2 C3 . 1.3875(18) ?
    N2 H1 . 0.8794 ?
    C1 C2 . 1.351(2) ?
    C1 H1A . 0.9500 ?
    C2 H2A . 0.9500 ?
    C4 C5 . 1.516(2) ?
    C5 C6 . 1.519(2) ?
    C5 H5A . 0.9900 ?
    C5 H5B . 0.9900 ?
    C6 C7 . 1.404(2) ?
    C6 C11 . 1.405(2) ?
    C7 C8 . 1.397(2) ?
    C7 C12 . 1.506(2) ?
    C8 C9 . 1.386(2) ?
    C8 H8A . 0.9500 ?
    C9 C10 . 1.389(2) ?
    C9 C13 . 1.509(2) ?
    C10 C11 . 1.394(2) ?
    C10 H10A . 0.9500 ?
    C11 C14 . 1.510(2) ?
    C12 H12A . 0.9800 ?
    C12 H12B . 0.9800 ?
    C12 H12C . 0.9800 ?
    C13 H13A . 0.9800 ?
    C13 H13B . 0.9800 ?
    C13 H13C . 0.9800 ?
    C14 H14A . 0.9800 ?
    C14 H14B . 0.9800 ?
    C14 H14C . 0.9800 ?
loop_
    _geom_angle_atom_site_label_1
    _geom_angle_atom_site_label_2
    _geom_angle_atom_site_label_3
    _geom_angle_site_symmetry_1
    _geom_angle_site_symmetry_3
    _geom_angle
    _geom_angle_publ_flag
    C2 S1 C3 . . 88.58(7) ?
    C3 N1 C1 . . 108.98(12) ?
    C4 N2 C3 . . 122.51(12) ?
    C4 N2 H1 . . 120.3 ?
    C3 N2 H1 . . 117.2 ?
    C2 C1 N1 . . 116.28(14) ?
    C2 C1 H1A . . 121.9 ?
    N1 C1 H1A . . 121.9 ?
    C1 C2 S1 . . 110.20(11) ?
    C1 C2 H2A . . 124.9 ?
    S1 C2 H2A . . 124.9 ?
    N1 C3 N2 . . 120.93(12) ?
    N1 C3 S1 . . 115.96(11) ?
    N2 C3 S1 . . 123.11(10) ?
    O1 C4 N2 . . 121.68(13) ?
    O1 C4 C5 . . 122.36(13) ?
    N2 C4 C5 . . 115.95(12) ?
    C4 C5 C6 . . 111.57(12) ?
    C4 C5 H5A . . 109.3 ?
    C6 C5 H5A . . 109.3 ?
    C4 C5 H5B . . 109.3 ?
    C6 C5 H5B . . 109.3 ?
    H5A C5 H5B . . 108.0 ?
    C7 C6 C11 . . 119.71(13) ?
    C7 C6 C5 . . 120.39(13) ?
    C11 C6 C5 . . 119.87(13) ?
    C8 C7 C6 . . 118.59(13) ?
    C8 C7 C12 . . 119.60(13) ?
    C6 C7 C12 . . 121.81(13) ?
    C9 C8 C7 . . 122.52(14) ?
    C9 C8 H8A . . 118.7 ?
    C7 C8 H8A . . 118.7 ?
    C8 C9 C10 . . 118.04(14) ?
    C8 C9 C13 . . 121.07(14) ?
    C10 C9 C13 . . 120.89(15) ?
    C9 C10 C11 . . 121.49(14) ?
    C9 C10 H10A . . 119.3 ?
    C11 C10 H10A . . 119.3 ?
    C10 C11 C6 . . 119.66(13) ?
    C10 C11 C14 . . 119.06(14) ?
    C6 C11 C14 . . 121.28(14) ?
    C7 C12 H12A . . 109.5 ?
    C7 C12 H12B . . 109.5 ?
    H12A C12 H12B . . 109.5 ?
    C7 C12 H12C . . 109.5 ?
    H12A C12 H12C . . 109.5 ?
    H12B C12 H12C . . 109.5 ?
    C9 C13 H13A . . 109.5 ?
    C9 C13 H13B . . 109.5 ?
    H13A C13 H13B . . 109.5 ?
    C9 C13 H13C . . 109.5 ?
    H13A C13 H13C . . 109.5 ?
    H13B C13 H13C . . 109.5 ?
    C11 C14 H14A . . 109.5 ?
    C11 C14 H14B . . 109.5 ?
    H14A C14 H14B . . 109.5 ?
    C11 C14 H14C . . 109.5 ?
    H14A C14 H14C . . 109.5 ?
    H14B C14 H14C . . 109.5 ?
loop_
    _geom_torsion_atom_site_label_1
    _geom_torsion_atom_site_label_2
    _geom_torsion_atom_site_label_3
    _geom_torsion_atom_site_label_4
    _geom_torsion_site_symmetry_1
    _geom_torsion_site_symmetry_2
    _geom_torsion_site_symmetry_3
    _geom_torsion_site_symmetry_4
    _geom_torsion
    _geom_torsion_publ_flag
    C3 N1 C1 C2 . . . . -0.6(2) ?
    N1 C1 C2 S1 . . . . 0.76(19) ?
    C3 S1 C2 C1 . . . . -0.54(13) ?
    C1 N1 C3 N2 . . . . 179.97(13) ?
    C1 N1 C3 S1 . . . . 0.13(17) ?
    C4 N2 C3 N1 . . . . 174.78(13) ?
    C4 N2 C3 S1 . . . . -5.40(19) ?
    C2 S1 C3 N1 . . . . 0.23(13) ?
    C2 S1 C3 N2 . . . . -179.60(13) ?
    C3 N2 C4 O1 . . . . -0.3(2) ?
    C3 N2 C4 C5 . . . . -179.76(13) ?
    O1 C4 C5 C6 . . . . -49.20(19) ?
    N2 C4 C5 C6 . . . . 130.23(13) ?
    C4 C5 C6 C7 . . . . 92.65(16) ?
    C4 C5 C6 C11 . . . . -85.24(16) ?
    C11 C6 C7 C8 . . . . -0.9(2) ?
    C5 C6 C7 C8 . . . . -178.83(13) ?
    C11 C6 C7 C12 . . . . 178.50(13) ?
    C5 C6 C7 C12 . . . . 0.6(2) ?
    C6 C7 C8 C9 . . . . 0.8(2) ?
    C12 C7 C8 C9 . . . . -178.67(14) ?
    C7 C8 C9 C10 . . . . -0.2(2) ?
    C7 C8 C9 C13 . . . . 179.08(15) ?
    C8 C9 C10 C11 . . . . -0.3(2) ?
    C13 C9 C10 C11 . . . . -179.52(15) ?
    C9 C10 C11 C6 . . . . 0.1(2) ?
    C9 C10 C11 C14 . . . . 179.44(14) ?
    C7 C6 C11 C10 . . . . 0.5(2) ?
    C5 C6 C11 C10 . . . . 178.43(13) ?
    C7 C6 C11 C14 . . . . -178.81(14) ?
    C5 C6 C11 C14 . . . . -0.9(2) ?
loop_
    _geom_hbond_atom_site_label_D
    _geom_hbond_atom_site_label_H
    _geom_hbond_atom_site_label_A
    _geom_hbond_site_symmetry_A
    _geom_hbond_distance_DH
    _geom_hbond_distance_HA
    _geom_hbond_distance_DA
    _geom_hbond_angle_DHA
    _geom_hbond_publ_flag
    N2 H1 N1 3_767 0.88 2.08 2.9623(19) 175 yes
_iucr_refine_instructions_details
;
TITL mo_bks112_0m           R =  New: P21/c
CELL  0.71073   16.4210    4.6397   20.1144    90.000   123.150    90.000
ZERR  4           0.0020    0.0007    0.0018     0.000     0.007     0.000
LATT   1
SYMM             - X ,    0.50000 + Y ,    0.50000 - Z
SFAC C H N O S
UNIT 56 64 8 4 4
TEMP -173.000
SIZE 0.087 0.246 0.296
L.S. 10
BOND $H
FMAP 2 2 60
PLAN 20
OMIT 0 2 0
OMIT 1 0 1
OMIT -3 1 5
ACTA
CONF
WGHT    0.044400    0.765900
FVAR       0.68240
S1    5    1.030559    0.785841    0.834394    11.00000    0.01899    0.02010 =
         0.01301    0.00054    0.00974   -0.00305
O1    4    0.869946    0.466123    0.753010    11.00000    0.02001    0.02101 =
         0.01342    0.00091    0.00939   -0.00149
N1    3    1.069027    0.744802    0.977037    11.00000    0.01884    0.02093 =
         0.01254   -0.00127    0.00834   -0.00524
N2    3    0.936604    0.456820    0.885795    11.00000    0.01735    0.01705 =
         0.01143   -0.00040    0.00816   -0.00366
AFIX   3
H1    2    0.934674    0.387110    0.925565    11.00000   -1.20000
AFIX   0
C1    1    1.134914    0.935388    0.978637    11.00000    0.02011    0.02303 =
         0.01671   -0.00210    0.00873   -0.00757
AFIX  43
H1A   2    1.183506    1.028072    1.026223    11.00000   -1.20000
AFIX   0
C2    1    1.126278    0.982264    0.908779    11.00000    0.01920    0.02295 =
         0.01830    0.00009    0.00994   -0.00542
AFIX  43
H2A   2    1.167098    1.105739    0.901683    11.00000   -1.20000
AFIX   0
C3    1    1.010133    0.651790    0.904129    11.00000    0.01637    0.01449 =
         0.01356    0.00074    0.00886    0.00022
C4    1    0.869092    0.372266    0.809443    11.00000    0.01601    0.01336 =
         0.01389    0.00019    0.00774    0.00186
C5    1    0.793271    0.158682    0.799474    11.00000    0.01853    0.01507 =
         0.01444    0.00037    0.00795   -0.00221
AFIX  23
H5A   2    0.798508    0.137013    0.850645    11.00000   -1.20000
H5B   2    0.805962   -0.031767    0.784710    11.00000   -1.20000
AFIX   0
C6    1    0.691011    0.255927    0.736073    11.00000    0.01689    0.01328 =
         0.01613    0.00015    0.00920   -0.00202
C7    1    0.647305    0.163979    0.657135    11.00000    0.01817    0.01250 =
         0.01681   -0.00090    0.00969   -0.00236
C8    1    0.553867    0.262606    0.600372    11.00000    0.01806    0.01879 =
         0.01548   -0.00129    0.00739   -0.00371
AFIX  43
H8A   2    0.523824    0.198784    0.547056    11.00000   -1.20000
AFIX   0
C9    1    0.503305    0.450014    0.618852    11.00000    0.01764    0.02112 =
         0.02207    0.00342    0.01112   -0.00001
C10   1    0.548132    0.540695    0.697130    11.00000    0.02175    0.02204 =
         0.02403    0.00007    0.01546    0.00119
AFIX  43
H10A  2    0.514724    0.669783    0.710897    11.00000   -1.20000
AFIX   0
C11   1    0.640991    0.446569    0.755902    11.00000    0.02099    0.01764 =
         0.01858   -0.00202    0.01295   -0.00321
C12   1    0.698718   -0.034364    0.632396    11.00000    0.02452    0.01784 =
         0.01693   -0.00201    0.00906    0.00146
AFIX 137
H12A  2    0.659644   -0.055685    0.574501    11.00000   -1.50000
H12B  2    0.707632   -0.223449    0.657216    11.00000   -1.50000
H12C  2    0.762346    0.046936    0.649367    11.00000   -1.50000
AFIX   0
C13   1    0.403047    0.555566    0.555742    11.00000    0.02114    0.03751 =
         0.02667    0.00832    0.01253    0.00605
AFIX 137
H13A  2    0.399560    0.764640    0.560690    11.00000   -1.50000
H13B  2    0.354600    0.460807    0.562389    11.00000   -1.50000
H13C  2    0.389854    0.509813    0.503150    11.00000   -1.50000
AFIX   0
C14   1    0.686316    0.554841    0.839810    11.00000    0.02944    0.02884 =
         0.02111   -0.00507    0.01636   -0.00186
AFIX 137
H14A  2    0.645097    0.705710    0.840618    11.00000   -1.50000
H14B  2    0.750927    0.633988    0.859158    11.00000   -1.50000
H14C  2    0.692333    0.395079    0.874101    11.00000   -1.50000
HKLF 4 1  1.0000  0.0000  0.0000  0.0000 -1.0000  0.0000 -1.0000  0.0000 -1.0000
REM  mo_bks112_0m           R =  New: P21/c
REM R1 =  0.0400 for   2999 Fo > 4sig(Fo)  and  0.0562 for all   3748 data
REM    166 parameters refined using      0 restraints
END
WGHT      0.0442      0.7659
REM Highest difference peak  0.388,  deepest hole -0.510,  1-sigma level  0.062
Q1    1   1.0198  0.7465  0.8781  11.00000  0.05    0.39
Q2    1   0.6001  0.5355  0.7215  11.00000  0.05    0.39
Q3    1   0.6670  0.1943  0.6956  11.00000  0.05    0.38
Q4    1   0.6643  0.4865  0.7960  11.00000  0.05    0.38
Q5    1   0.5211  0.4745  0.6589  11.00000  0.05    0.36
Q6    1   0.4578  0.4661  0.5976  11.00000  0.05    0.35
Q7    1   1.1212  0.9768  0.9396  11.00000  0.05    0.34
Q8    1   1.0405  0.7194  0.9407  11.00000  0.05    0.32
Q9    1   0.6068  0.2566  0.6173  11.00000  0.05    0.31
Q10   1   1.0813  0.9481  0.8792  11.00000  0.05    0.30
Q11   1   0.7400  0.2449  0.7649  11.00000  0.05    0.29
Q12   1   1.0871  0.7984  0.8574  11.00000  0.05    0.29
Q13   1   0.5989  0.1743  0.6372  11.00000  0.05    0.28
Q14   1   0.8994  0.4048  0.8450  11.00000  0.05    0.26
Q15   1   1.1134  0.8071  0.9810  11.00000  0.05    0.26
Q16   1   0.3809  0.6428  0.5829  11.00000  0.05    0.26
Q17   1   0.5250  0.3147  0.6182  11.00000  0.05    0.26
Q18   1   0.5936  0.4431  0.7378  11.00000  0.05    0.26
Q19   1   0.8204  0.3169  0.8031  11.00000  0.05    0.23
Q20   1   0.6729  0.3792  0.7487  11.00000  0.05    0.23
;
