# Supplementary material for: N-(1,3-Thia­zol-2-yl)-2-(2,4,6-trimethyl­phen­yl)acetamide
Source: Acta Crystallogr Sect E Struct Rep Online. 2012 Jul 18;68(Pt 8):o2461. doi: 10.1107/S1600536812031595 (PMC3414917; doi:10.1107/S1600536812031595)
Supplement: Supplementary file 2 [file e-68-o2461-Isup2.hkl]

# 
# h,k,l, Fc-squared, Fo-squared, sigma(Fo-squared) and status flag 
# 
data_I
_shelx_title ' mo_bks112_0m           R =  New: P21/c' 
_shelx_refln_list_code          4 
_shelx_F_calc_maximum      142.12 
_exptl_crystal_F_000       552.00 
_reflns_d_resolution_high  0.7097 
 
loop_ 
 _symmetry_equiv_pos_as_xyz 
 'x, y, z' 
 '-x, y+1/2, -z+1/2' 
 '-x, -y, -z' 
 'x, -y-1/2, z-1/2' 
 
_cell_length_a    16.4210 
_cell_length_b     4.6397 
_cell_length_c    20.1144 
_cell_angle_alpha  90.000 
_cell_angle_beta  123.150 
_cell_angle_gamma  90.000 
 
_shelx_F_squared_multiplier     1.000 
 
loop_ 
 _refln_index_h 
 _refln_index_k 
 _refln_index_l 
 _refln_F_squared_calc 
 _refln_F_squared_meas 
 _refln_F_squared_sigma 
 _refln_observed_status 
   1   0   0     3280.59     3233.10     66.91 o 
   2   0   0     5933.77     5813.56     73.76 o 
   3   0   0     2363.67     2273.71     26.66 o 
   4   0   0      870.83      939.98     13.18 o 
   5   0   0     1127.08     1232.82     16.89 o 
   6   0   0     2558.81     2645.53     32.76 o 
   7   0   0      330.47      288.50      7.46 o 
   8   0   0        0.35       -3.13      3.13 o 
   9   0   0      183.77      211.81      7.35 o 
  10   0   0      145.40      158.29      8.20 o 
  11   0   0     1473.93     1478.25     23.67 o 
  12   0   0     1674.03     1637.08     31.02 o 
  13   0   0       78.88       58.94      8.98 o 
  14   0   0      132.68      111.49     11.41 o 
  15   0   0        7.32        7.36      7.43 o 
  16   0   0      220.64      202.43     19.77 o 
  17   0   0       37.66       43.15     12.02 o 
  18   0   0      382.28      399.86     21.38 o 
  19   0   0      524.45      624.80     26.87 o 
   1   1   0     8401.90     8745.56    120.24 o 
   2   1   0     1482.19     1469.76     16.05 o 
   3   1   0     7141.25     7333.53     83.65 o 
   4   1   0     1616.11     1616.17     35.02 o 
   5   1   0     1378.90     1392.28     16.12 o 
   6   1   0     1571.25     1592.55     19.00 o 
   7   1   0     1707.27     1785.33     19.97 o 
   8   1   0      458.57      459.81      7.67 o 
   9   1   0      915.18      908.91     12.10 o 
  10   1   0     1033.56     1031.54     15.03 o 
  11   1   0      357.84      339.04      8.65 o 
  12   1   0      143.79      143.61      6.49 o 
  13   1   0       36.27       18.85      3.64 o 
  14   1   0       15.38       11.28      4.19 o 
  15   1   0       81.76       78.74      6.37 o 
  16   1   0      104.52       93.05      9.31 o 
  17   1   0      116.84      110.80     13.29 o 
  18   1   0       30.39       13.95     12.87 o 
  19   1   0       25.05       25.54      9.23 o 
   1   2   0     1120.81     1148.49     31.33 o 
   2   2   0     1203.97     1212.38     21.62 o 
   3   2   0     2789.53     3074.75     32.87 o 
   4   2   0     3422.81     3605.03     34.49 o 
   5   2   0     1670.80     1717.65     23.67 o 
   6   2   0        0.10       -0.55      1.53 o 
   7   2   0       83.54       73.17      5.83 o 
   8   2   0      705.77      689.73     16.17 o 
   9   2   0        1.53       -2.28      2.28 o 
  10   2   0       69.75       66.89      6.02 o 
  11   2   0      126.65      124.52      6.98 o 
  12   2   0        0.31        2.13      3.53 o 
  13   2   0       29.49       22.98      4.99 o 
  14   2   0      243.65      272.71     10.80 o 
  15   2   0      371.63      418.08     15.37 o 
  16   2   0      415.07      443.09     16.19 o 
  17   2   0      292.57      314.69     16.43 o 
  18   2   0       52.36       53.42     11.06 o 
   1   3   0        1.20        0.03      2.66 o 
   2   3   0      407.99      438.48     16.92 o 
   3   3   0       12.36       10.23      3.41 o 
   4   3   0      656.10      675.24     10.36 o 
   5   3   0     1898.92     1955.38     27.75 o 
   6   3   0       48.03       57.06      4.19 o 
   7   3   0     2179.16     2184.18     31.40 o 
   8   3   0       76.41       90.16      6.67 o 
   9   3   0      116.90       97.52      6.67 o 
  10   3   0       56.47       57.32      5.87 o 
  11   3   0       62.25       60.78      6.42 o 
  12   3   0       92.47       85.59      7.78 o 
  13   3   0      140.77      129.49      9.57 o 
  14   3   0      793.38      832.74     21.48 o 
  15   3   0       97.21       94.72      9.62 o 
  16   3   0        0.06       -2.84      5.75 o 
  17   3   0       34.42       30.68     29.53 o 
   0   4   0     1472.57     1602.27     38.37 o 
   1   4   0       39.73       37.56      4.77 o 
   2   4   0      365.27      377.36     20.11 o 
   3   4   0      140.65      139.21      9.08 o 
   4   4   0       15.29       22.54      7.77 o 
   5   4   0      276.41      311.54     10.96 o 
   6   4   0       35.48       27.62      4.76 o 
   7   4   0       29.33       33.72      6.20 o 
   8   4   0      297.05      299.32     10.19 o 
   9   4   0       53.94       54.61     11.45 o 
  10   4   0       42.14       43.11      5.91 o 
  11   4   0      113.96       83.91     12.74 o 
  12   4   0      169.99      150.15     11.73 o 
  13   4   0        6.04        9.10      5.85 o 
  14   4   0       89.94       77.27      9.77 o 
  15   4   0      106.34       83.35     11.45 o 
   1   5   0       19.07       20.92      6.17 o 
   2   5   0      134.62      131.82     15.68 o 
   3   5   0      562.19      595.86     20.29 o 
   4   5   0      114.73      120.05     10.77 o 
   5   5   0       66.70       75.42      7.32 o 
   6   5   0       10.29        5.12      5.23 o 
   7   5   0        5.65        4.36      3.84 o 
   8   5   0      101.03       98.48      7.55 o 
   9   5   0       43.63       41.26      6.69 o 
  10   5   0        0.33       -1.79      4.89 o 
  11   5   0       30.32       30.44      6.64 o 
  12   5   0       78.11       66.06      8.45 o 
   2   6   0       30.68       18.12     15.67 o 
   3   6   0        7.78        8.39      7.55 o 
   4   6   0        0.75        3.92     10.44 o 
   5   6   0       68.94       59.58      7.77 o 
   6   6   0       22.97       18.36      6.14 o 
   7   6   0        3.29       13.92      6.15 o 
 -19   1   1      163.91      148.44     13.49 o 
 -18   1   1       38.60       44.71     13.64 o 
 -17   1   1      314.12      336.92     13.02 o 
 -16   1   1       69.38       78.51      7.14 o 
 -15   1   1      186.50      174.63      8.50 o 
 -14   1   1        3.87        3.73      3.72 o 
 -13   1   1        2.27        2.23      2.86 o 
 -12   1   1        1.10       -2.94      2.94 o 
 -11   1   1      135.05      105.43      5.97 o 
 -10   1   1      121.28      119.74      5.61 o 
  -9   1   1     1339.21     1380.21     15.89 o 
  -8   1   1      769.81      889.43     11.12 o 
  -7   1   1       83.38      107.97      3.54 o 
  -6   1   1     1518.65     1608.45     22.15 o 
  -5   1   1      961.89      995.74     14.69 o 
  -3   1   1    20197.79    21354.86    266.09 o 
  -2   1   1      351.76      324.48      5.31 o 
  -1   1   1     4240.76     4510.66     83.67 o 
   0   1   1      446.92      476.25      9.33 o 
   1   1   1      390.42      428.67      8.96 o 
   2   1   1     3342.01     3418.11     35.01 o 
   3   1   1        2.54       -0.32      1.11 o 
   4   1   1       58.88       60.49      3.82 o 
   5   1   1       13.80        9.47      1.52 o 
   6   1   1     1020.74     1029.68     12.67 o 
   7   1   1      187.29      187.80      4.99 o 
   8   1   1      685.34      665.26      9.73 o 
   9   1   1      877.93      886.91     14.21 o 
  10   1   1      270.28      257.00      8.15 o 
  11   1   1      156.85      147.52      6.33 o 
  12   1   1       90.17      102.37      5.62 o 
  13   1   1      692.19      685.42     15.29 o 
  14   1   1       83.68       90.66      6.43 o 
  15   1   1       47.57       38.78      7.00 o 
  16   1   1        0.35        8.06      5.29 o 
  17   1   1        2.70       -4.84      7.92 o 
  18   1   1       28.76       23.85      9.05 o 
 -18   2   1      142.84      153.92     14.18 o 
 -17   2   1       10.69        1.67     11.86 o 
 -16   2   1       28.50       20.35      6.35 o 
 -15   2   1       49.94       45.31      5.88 o 
 -14   2   1        8.58        1.47      4.03 o 
 -13   2   1       38.16       29.05      6.86 o 
 -12   2   1      265.29      254.00      9.34 o 
 -11   2   1       36.69       25.27      4.13 o 
 -10   2   1        1.07        0.21      2.88 o 
  -9   2   1      189.06      180.01     11.02 o 
  -7   2   1      162.68      162.25     13.49 o 
  -6   2   1        5.13        1.90      1.87 o 
  -5   2   1      596.61      666.54      8.67 o 
  -4   2   1      561.71      609.74      8.75 o 
  -3   2   1       42.14       60.66      4.30 o 
  -2   2   1      332.86      345.41      9.19 o 
  -1   2   1     1642.15     1834.41     40.10 o 
   0   2   1      277.20      166.75      8.79 o 
   1   2   1      358.51      208.54     14.06 o 
   2   2   1      523.08      522.22     12.15 o 
   3   2   1        4.73        5.13      1.87 o 
   4   2   1       44.32       23.89      1.77 o 
   5   2   1      384.06      389.81      8.85 o 
   6   2   1       67.00       66.59      3.66 o 
   7   2   1      134.18      150.28      6.73 o 
   8   2   1        8.54        8.14      2.76 o 
   9   2   1       87.36       72.45      5.16 o 
  10   2   1      405.34      366.39     10.50 o 
  11   2   1      663.55      696.66     14.91 o 
  12   2   1       22.48       13.30      4.26 o 
  13   2   1      110.19      110.77      7.64 o 
  14   2   1        0.26       -5.45      5.45 o 
  15   2   1       18.10       23.00      6.69 o 
  16   2   1        6.71        2.93      6.14 o 
  17   2   1        0.06       -5.05     12.68 o 
 -17   3   1        6.31        5.20     11.26 o 
 -16   3   1       11.71       -1.92      5.77 o 
 -15   3   1       55.14       57.23      8.38 o 
 -14   3   1      275.82      283.88     14.89 o 
 -13   3   1      195.47      183.29     10.34 o 
 -12   3   1       45.25       48.47      6.14 o 
 -11   3   1      123.27      120.94      8.49 o 
 -10   3   1       96.44       81.38      6.54 o 
  -9   3   1       81.46       60.42      5.43 o 
  -8   3   1     2508.55     2508.90     40.73 o 
  -7   3   1      195.30      215.86      7.55 o 
  -6   3   1      104.88       95.72      4.96 o 
  -5   3   1      258.98      268.53      9.86 o 
  -4   3   1       19.70       20.21      4.21 o 
  -3   3   1      331.54      384.98     13.15 o 
  -2   3   1       20.43       40.10      4.79 o 
  -1   3   1      668.41      751.15     17.91 o 
   0   3   1       82.73       97.31      7.04 o 
   1   3   1       92.61      134.96      7.54 o 
   2   3   1       22.49       24.47      4.26 o 
   3   3   1       41.45       47.77      5.42 o 
   4   3   1      742.79      694.91     13.93 o 
   5   3   1      307.84      304.82      7.95 o 
   6   3   1        0.28       -0.90      2.36 o 
   7   3   1       13.44       12.57      3.28 o 
   8   3   1        6.43        8.20      3.49 o 
   9   3   1       29.89       24.90      4.47 o 
  10   3   1       18.04       12.35      4.36 o 
  11   3   1       28.89       25.57      5.24 o 
  12   3   1       24.26       11.77      5.10 o 
  13   3   1      295.53      290.46     12.83 o 
  14   3   1        3.37       -4.98      8.84 o 
  15   3   1       96.61      107.55     20.90 o 
  16   3   1       58.47       58.46     10.79 o 
 -15   4   1      152.01      154.57     14.15 o 
 -14   4   1      402.47      436.64     17.37 o 
 -13   4   1        5.78        3.13      5.13 o 
 -12   4   1       33.19       30.94      6.15 o 
 -11   4   1       21.21       20.34      5.38 o 
 -10   4   1       22.74       17.53      6.28 o 
  -9   4   1       16.79       17.52      7.68 o 
  -8   4   1      162.38      167.69      7.78 o 
  -7   4   1      854.91      822.34     20.13 o 
  -6   4   1      127.47      123.49      7.97 o 
  -5   4   1      934.17      997.60     33.31 o 
  -4   4   1      485.86      527.02     22.85 o 
  -3   4   1      184.89      178.39      9.85 o 
  -2   4   1      555.14      567.07     14.02 o 
  -1   4   1        8.06       10.40      3.42 o 
   0   4   1       72.80       81.52      6.43 o 
   1   4   1      214.79      233.15     11.10 o 
   2   4   1       65.11       89.77      9.64 o 
   3   4   1      102.01      103.46      8.47 o 
   4   4   1      236.78      225.87      9.22 o 
   5   4   1      102.80       91.46      7.08 o 
   6   4   1      339.33      316.47      9.39 o 
   7   4   1       31.31       27.72      4.27 o 
   8   4   1      163.77      152.88      8.05 o 
   9   4   1        3.99        1.46      6.50 o 
  10   4   1        1.18        8.21      4.75 o 
  11   4   1        4.01       -2.79      4.57 o 
  12   4   1       96.41       95.11     11.37 o 
  13   4   1        7.74        7.74      5.93 o 
  14   4   1      666.48      728.84     23.18 o 
 -12   5   1      175.97      174.59     13.15 o 
 -11   5   1      119.72      124.95     12.04 o 
 -10   5   1      149.53      141.82     11.09 o 
  -9   5   1       51.54       45.09      6.29 o 
  -8   5   1       81.71       77.79      6.78 o 
  -7   5   1       48.07       41.95      5.24 o 
  -6   5   1       19.75       16.26      5.58 o 
  -5   5   1       84.27       85.16      6.97 o 
  -4   5   1        1.46        2.54      6.05 o 
  -3   5   1       78.27       82.99      9.15 o 
  -2   5   1        1.60        5.64      7.42 o 
  -1   5   1       60.26       62.89      8.16 o 
   0   5   1       60.35       64.81      6.61 o 
   1   5   1       63.23       73.71      8.62 o 
   2   5   1      237.55      279.07     13.96 o 
   3   5   1      172.70      205.42     18.06 o 
   4   5   1      121.11      130.75     20.16 o 
   5   5   1      284.53      290.50     12.31 o 
   6   5   1       81.56       85.29      8.29 o 
   7   5   1      202.06      187.49     11.38 o 
   8   5   1      184.68      186.25     10.02 o 
   9   5   1      190.52      163.74     10.40 o 
  10   5   1       49.00       36.81      6.89 o 
  11   5   1       15.81       14.64      6.28 o 
  12   5   1        3.17        3.34      6.08 o 
  -8   6   1      147.09      134.96     12.34 o 
  -7   6   1        1.71        2.66      5.24 o 
  -6   6   1       28.90       31.15      7.21 o 
  -5   6   1        4.08        2.37      4.88 o 
  -4   6   1      100.16      103.16     15.09 o 
  -3   6   1      241.91      247.57     17.67 o 
  -2   6   1      100.00      101.78     23.36 o 
  -1   6   1      375.66      383.33     35.90 o 
   0   6   1      424.85      472.70     35.14 o 
   3   6   1       69.13       71.97     14.62 o 
   4   6   1       13.66        6.81      8.08 o 
   5   6   1       22.00       13.48      5.84 o 
   6   6   1      121.34       91.08     12.13 o 
   7   6   1       54.31       46.77      6.01 o 
 -20   0   2       99.81      105.39     13.12 o 
 -19   0   2       29.99       35.37     12.43 o 
 -18   0   2      139.47      129.70     14.15 o 
 -17   0   2       78.61       81.71     10.70 o 
 -16   0   2       34.93       40.92      8.66 o 
 -15   0   2      129.40       94.30     10.59 o 
 -14   0   2      265.40      253.83     14.99 o 
 -13   0   2       54.92       54.91      6.30 o 
 -12   0   2       16.68       18.00      4.67 o 
 -11   0   2      297.37      323.68     11.52 o 
 -10   0   2      434.67      466.15     10.68 o 
  -9   0   2     7482.81     7601.11     87.34 o 
  -8   0   2      796.65      706.71     12.36 o 
  -7   0   2     3869.16     3851.19     45.73 o 
  -6   0   2     1403.43     1350.78     18.19 o 
  -5   0   2      673.88      683.26     10.38 o 
  -4   0   2      844.59      777.01     10.82 o 
  -3   0   2     4394.79     4235.13     57.62 o 
  -2   0   2     3914.28     3683.97     44.73 o 
  -1   0   2       18.28       -1.24      1.24 o 
   0   0   2     5755.36     5548.25     80.87 o 
   1   0   2      644.80      723.98      9.46 o 
   2   0   2     1004.03      981.95     14.27 o 
   3   0   2      219.26      251.54      6.26 o 
   4   0   2       90.90       90.34      3.88 o 
   5   0   2     1357.49     1296.63     18.31 o 
   6   0   2     2718.31     2976.52     37.21 o 
   7   0   2     1236.29     1232.39     18.95 o 
   8   0   2      220.33      237.93      8.75 o 
   9   0   2      487.44      459.15     11.96 o 
  10   0   2      949.74     1012.51     18.50 o 
  11   0   2      712.52      778.99     19.39 o 
  12   0   2     3551.70     3373.26     69.39 o 
  13   0   2      355.14      421.68     19.81 o 
  14   0   2      794.82      865.33     48.60 o 
  15   0   2      452.07      481.23     22.01 o 
  16   0   2        6.79       -4.96      7.71 o 
  17   0   2       83.56       77.51     12.26 o 
  18   0   2      316.86      391.39     22.08 o 
 -19   1   2        2.98       -2.60      7.25 o 
 -18   1   2        0.18       -2.99      6.85 o 
 -17   1   2      201.58      228.50     11.31 o 
 -16   1   2       13.94       13.37      6.41 o 
 -15   1   2      485.82      503.18     12.70 o 
 -14   1   2      179.57      179.87      7.28 o 
 -13   1   2      220.41      219.78      7.43 o 
 -12   1   2      305.75      298.70     10.45 o 
 -11   1   2      531.20      509.37      9.92 o 
 -10   1   2     2035.69     2031.81     21.66 o 
  -9   1   2       52.00       42.32      2.79 o 
  -8   1   2        7.88        5.99      1.65 o 
  -7   1   2      114.76      113.15      3.42 o 
  -6   1   2      288.23      318.28      6.05 o 
  -5   1   2     1921.70     1941.24     35.72 o 
  -4   1   2      703.49      636.33     13.61 o 
  -3   1   2     8272.06     8906.16    102.31 o 
  -2   1   2     5668.57     6089.04     97.40 o 
  -1   1   2       20.80       25.02      2.41 o 
   0   1   2     5535.95     5959.19    133.47 o 
   1   1   2     2543.93     2610.54     22.43 o 
   2   1   2     4067.59     3970.74     76.38 o 
   3   1   2      889.64      830.40     14.13 o 
   4   1   2     2091.50     2113.48     21.79 o 
   5   1   2        2.89       11.51      1.67 o 
   6   1   2     1385.71     1406.94     15.28 o 
   7   1   2      539.25      558.21      8.55 o 
   8   1   2      207.45      202.65      5.95 o 
   9   1   2      464.10      492.63     10.45 o 
  10   1   2       66.10       78.27      4.85 o 
  11   1   2      480.73      445.32     10.22 o 
  12   1   2       37.28       39.12      4.32 o 
  13   1   2       82.51       75.26      6.13 o 
  14   1   2       51.37       55.63      5.73 o 
  15   1   2      264.18      260.48     11.93 o 
  16   1   2      158.59      156.72     13.62 o 
  17   1   2       85.13       81.66     11.54 o 
  18   1   2      167.29      191.95     15.32 o 
 -19   2   2        5.81       11.37     10.05 o 
 -18   2   2       73.19       66.09     12.23 o 
 -17   2   2       93.31      105.06      9.42 o 
 -16   2   2       43.46       26.85      6.57 o 
 -15   2   2       46.16       41.47      6.01 o 
 -14   2   2       29.13       13.04      5.90 o 
 -13   2   2        0.39        3.87      3.62 o 
 -12   2   2       47.03       54.70      5.31 o 
 -11   2   2      421.34      392.37     10.56 o 
 -10   2   2      652.28      689.16     15.80 o 
  -9   2   2       21.98       24.40      3.63 o 
  -7   2   2     1909.14     1961.66     23.93 o 
  -6   2   2     3327.61     3523.63     48.81 o 
  -5   2   2     3185.75     3123.92     36.63 o 
  -4   2   2     2645.67     2803.38     30.30 o 
  -3   2   2     3713.44     3885.20     57.42 o 
  -2   2   2      131.25      202.15     10.68 o 
  -1   2   2      297.58      333.55      9.48 o 
   0   2   2        1.79       -1.21      1.79 o 
   1   2   2        3.88        4.42      4.92 o 
   2   2   2       38.64       51.14      2.47 o 
   3   2   2      282.14      349.24      5.03 o 
   4   2   2      320.88      297.94      6.13 o 
   5   2   2      452.72      472.01      7.62 o 
   6   2   2      668.98      698.79     13.81 o 
   7   2   2      477.45      463.34     11.68 o 
   8   2   2      282.82      276.17      9.52 o 
   9   2   2      275.19      287.81      9.02 o 
  10   2   2       12.37       -2.58      3.23 o 
  11   2   2      269.22      280.05      9.88 o 
  12   2   2      186.20      187.86      9.16 o 
  13   2   2      284.39      321.35     11.54 o 
  14   2   2      396.07      454.08     13.90 o 
  15   2   2       85.03       83.65      9.04 o 
  16   2   2      165.04      161.17     19.14 o 
  17   2   2       17.75        3.33      8.95 o 
 -18   3   2        0.04        7.51      9.08 o 
 -17   3   2        0.02       -4.88      5.97 o 
 -16   3   2       80.79       77.00      9.11 o 
 -15   3   2        1.51       -3.43      5.13 o 
 -14   3   2      345.35      359.76     21.20 o 
 -13   3   2      242.46      256.09     11.39 o 
 -12   3   2      214.53      234.62     10.78 o 
 -11   3   2      252.27      239.81      9.87 o 
 -10   3   2     1083.11      992.20     19.62 o 
  -9   3   2        0.41       -0.18      2.99 o 
  -8   3   2     1675.73     1706.41     26.34 o 
  -7   3   2      118.96      115.04      5.70 o 
  -6   3   2       80.52       91.04      6.05 o 
  -5   3   2        5.99        6.92      2.01 o 
  -4   3   2        1.69        1.48      2.75 o 
  -3   3   2      626.98      641.43     18.13 o 
  -2   3   2     1371.79     1532.51     53.27 o 
  -1   3   2      371.61      351.19     13.55 o 
   0   3   2     1487.35     1555.33     48.92 o 
   1   3   2      494.60      531.19     14.40 o 
   2   3   2      237.26      246.20      9.89 o 
   3   3   2      156.94      148.74      5.01 o 
   4   3   2       97.84       94.68      4.81 o 
   5   3   2      485.98      505.54     10.97 o 
   6   3   2      185.41      179.68      7.24 o 
   7   3   2      482.55      509.27     12.62 o 
   8   3   2        0.33       -0.52      6.56 o 
   9   3   2        8.73        5.48      3.72 o 
  10   3   2        0.01        2.65      3.84 o 
  11   3   2      135.44      126.49      7.81 o 
  12   3   2      387.55      414.09     14.65 o 
  13   3   2       79.33       74.71      8.26 o 
  14   3   2        0.99       -7.15      7.56 o 
  15   3   2       53.20       38.11      7.91 o 
  16   3   2       25.36       10.56      8.82 o 
 -16   4   2        2.76       -1.35      6.12 o 
 -15   4   2      359.63      366.82     26.62 o 
 -14   4   2       58.79       57.03      8.18 o 
 -13   4   2       29.72       17.30      5.83 o 
 -12   4   2        0.12        3.41      4.71 o 
 -11   4   2       81.40       77.11      7.46 o 
 -10   4   2      264.73      246.78     10.70 o 
  -9   4   2       85.85       78.26      6.65 o 
  -8   4   2       84.05       83.68      5.85 o 
  -7   4   2      578.24      586.40     13.21 o 
  -6   4   2       15.86       27.67      4.41 o 
  -5   4   2      153.08      155.96      7.82 o 
  -4   4   2       77.39       64.99      7.51 o 
  -3   4   2      527.32      542.00     13.69 o 
  -2   4   2      130.41      125.92      7.60 o 
  -1   4   2      168.90      171.39      9.93 o 
   0   4   2       14.19       27.32      5.34 o 
   1   4   2      190.54      224.74     19.39 o 
   2   4   2       59.15       63.17      7.03 o 
   3   4   2        7.78        7.73      2.89 o 
   4   4   2       63.14       59.90     11.07 o 
   5   4   2      138.45      133.60      8.65 o 
   6   4   2      369.01      363.86     10.45 o 
   7   4   2        2.67        1.58      3.30 o 
   8   4   2       58.81       57.01      5.79 o 
   9   4   2       34.18       31.19      5.36 o 
  10   4   2      157.98      142.28      9.20 o 
  11   4   2      209.12      231.92     11.61 o 
  12   4   2       28.14       18.86      9.46 o 
  13   4   2       65.62       48.15      7.90 o 
  14   4   2       84.90       65.90      9.37 o 
 -13   5   2      246.85      232.94     20.94 o 
 -12   5   2      163.40      152.43     11.10 o 
 -11   5   2      343.59      327.45     18.63 o 
 -10   5   2        7.29        3.67      4.91 o 
  -9   5   2       35.58       28.10      5.48 o 
  -8   5   2       18.37        8.07      4.43 o 
  -7   5   2        3.70        5.41      4.30 o 
  -6   5   2        1.50       -1.22      5.99 o 
  -5   5   2        1.87       -0.80      3.50 o 
  -4   5   2       47.25       42.97      9.13 o 
  -3   5   2       83.31       76.05     11.01 o 
  -2   5   2       67.80       74.76     15.77 o 
  -1   5   2       32.04       24.34      6.34 o 
   0   5   2       34.59       33.07      5.42 o 
   1   5   2        6.36       12.81      5.59 o 
   2   5   2       14.39       19.53      8.65 o 
   3   5   2      427.92      422.29     22.98 o 
   4   5   2      201.13      229.95     10.92 o 
   5   5   2      100.09       97.76      8.39 o 
   6   5   2       33.17       25.82      7.28 o 
   7   5   2       16.50       17.46      4.44 o 
   8   5   2       44.42       45.24      7.56 o 
   9   5   2       35.13       33.22      6.49 o 
  10   5   2        8.62        4.51      8.08 o 
  11   5   2       49.29       35.61      7.31 o 
  -8   6   2        0.21        4.56      4.44 o 
  -7   6   2       64.25       55.69      7.56 o 
  -6   6   2       30.08       17.63      5.94 o 
  -5   6   2       32.14       23.66      8.89 o 
  -4   6   2        3.68        8.72     14.64 o 
  -3   6   2       95.68       77.58     11.75 o 
  -2   6   2       12.60       -2.09     14.98 o 
   0   6   2       13.09       61.77     16.38 o 
   1   6   2        1.34       39.61     14.06 o 
   3   6   2       84.21       72.38     15.35 o 
   4   6   2       76.39       57.94      7.88 o 
   5   6   2      126.73      107.33     16.25 o 
   6   6   2       19.07       11.42      7.14 o 
 -20   1   3        1.50        0.18      7.36 o 
 -19   1   3       44.61       39.51      8.99 o 
 -18   1   3        0.10        1.61      5.07 o 
 -17   1   3      211.16      214.87     18.26 o 
 -16   1   3       87.54       72.05      7.21 o 
 -15   1   3      216.96      210.51      8.74 o 
 -14   1   3      209.44      206.02      7.49 o 
 -13   1   3      154.99      152.00      6.33 o 
 -12   1   3       71.73       63.50      4.44 o 
 -11   1   3       49.49       56.79      3.90 o 
 -10   1   3       90.89       79.70      3.69 o 
  -9   1   3      173.19      171.46      4.75 o 
  -8   1   3       43.17       47.55      2.56 o 
  -7   1   3      123.56      118.25      4.60 o 
  -6   1   3      100.88       90.27      3.02 o 
  -5   1   3     3290.73     3216.32     52.41 o 
  -4   1   3     4437.94     4441.70     62.55 o 
  -3   1   3     3690.08     3742.52    101.69 o 
  -2   1   3    10707.06    11047.56    260.98 o 
  -1   1   3     1664.63     1820.04     16.69 o 
   0   1   3     2411.09     2435.42     23.23 o 
   1   1   3      145.69      120.54     11.03 o 
   2   1   3       28.06       36.57      5.57 o 
   3   1   3      446.55      505.68      8.82 o 
   4   1   3     1176.82     1202.04     15.91 o 
   5   1   3        0.09       -1.28      1.28 o 
   6   1   3       90.46       77.62      3.29 o 
   7   1   3      349.33      307.28      7.12 o 
   8   1   3       23.59       17.20      3.33 o 
   9   1   3      154.00      127.60      6.30 o 
  10   1   3       40.78       48.32      4.32 o 
  11   1   3      310.43      328.90      9.10 o 
  12   1   3       48.61       46.28      5.41 o 
  13   1   3       45.36       36.55      5.06 o 
  14   1   3        0.12        4.48      4.75 o 
  15   1   3       20.95       19.17      5.71 o 
  16   1   3       56.48       47.51     11.37 o 
  17   1   3      116.44      126.46     15.34 o 
 -19   2   3        0.00        9.90     11.60 o 
 -18   2   3      300.53      351.06     20.27 o 
 -17   2   3       38.39       47.13      8.46 o 
 -16   2   3        3.11       -4.22      4.22 o 
 -15   2   3       10.53       11.55      4.72 o 
 -14   2   3      124.61      125.28      7.41 o 
 -13   2   3      208.27      207.73      8.66 o 
 -12   2   3      106.79      103.15      6.40 o 
 -11   2   3      589.89      542.62     12.00 o 
 -10   2   3       72.64       57.52      5.92 o 
  -9   2   3       16.21       16.89      5.50 o 
  -7   2   3     1669.27     1676.83     20.85 o 
  -6   2   3      880.13      936.28     18.20 o 
  -5   2   3     2006.31     2063.60     20.70 o 
  -4   2   3       29.55       44.14      3.18 o 
  -3   2   3       66.97       72.88      5.05 o 
  -2   2   3        0.78        0.08      1.98 o 
  -1   2   3       35.35       33.11      3.63 o 
   0   2   3       51.06       66.56      7.78 o 
   1   2   3      127.16      132.47      4.83 o 
   2   2   3        4.03        1.75      1.27 o 
   3   2   3     1420.59     1590.24     17.15 o 
   4   2   3      639.13      620.52     10.84 o 
   5   2   3       90.04       71.40      4.53 o 
   6   2   3      117.63      106.89      6.57 o 
   7   2   3       30.18       27.35      3.43 o 
   8   2   3       99.16       99.70      5.86 o 
   9   2   3      318.94      318.11     12.42 o 
  10   2   3       22.24        8.78      3.81 o 
  11   2   3      120.82      135.12      7.84 o 
  12   2   3        0.03        2.28      3.94 o 
  13   2   3      124.88      123.95      8.25 o 
  14   2   3       87.51      106.52     11.20 o 
  15   2   3        4.80        0.45      6.40 o 
  16   2   3        1.37       -6.73     10.15 o 
 -18   3   3      162.29      140.14     15.99 o 
 -17   3   3      310.73      343.69     16.37 o 
 -16   3   3       64.12       57.89      8.26 o 
 -15   3   3       68.87       58.01      8.13 o 
 -14   3   3       74.78       65.14      9.57 o 
 -13   3   3       42.27       35.78      6.22 o 
 -12   3   3       92.08       92.57      7.47 o 
 -11   3   3      122.75      124.62      7.96 o 
 -10   3   3       96.56       82.43      6.33 o 
  -9   3   3      113.47      125.48     16.26 o 
  -8   3   3      355.83      386.85     10.40 o 
  -7   3   3        2.71        5.76      2.53 o 
  -6   3   3        8.85       14.77      4.55 o 
  -5   3   3       50.59       62.62      3.12 o 
  -4   3   3       37.22       37.24      5.50 o 
  -3   3   3      151.13      163.54      8.50 o 
  -2   3   3       78.63      112.47      7.58 o 
  -1   3   3     1278.17     1382.40     27.03 o 
   0   3   3      480.90      470.53     13.68 o 
   1   3   3      244.48      264.86     10.38 o 
   2   3   3      278.56      273.47      7.48 o 
   3   3   3      410.38      435.24     10.17 o 
   4   3   3      833.03      881.23     16.89 o 
   5   3   3      186.60      158.62      6.66 o 
   6   3   3        0.11       -2.06      3.20 o 
   7   3   3        6.65        9.20      3.49 o 
   8   3   3      120.66      115.44      7.42 o 
   9   3   3        7.82        2.18      3.69 o 
  10   3   3      120.34      116.68      9.90 o 
  11   3   3      168.47      151.10      8.47 o 
  12   3   3       93.09       84.88      8.51 o 
  13   3   3       23.30       21.70      6.16 o 
  14   3   3      127.87      124.26     13.33 o 
  15   3   3       13.63       11.35      8.85 o 
 -16   4   3      357.06      378.02     17.23 o 
 -15   4   3        1.99        3.26      6.06 o 
 -14   4   3       23.76       19.65      6.14 o 
 -13   4   3       32.54       30.43      6.35 o 
 -12   4   3      165.72      156.79     19.53 o 
 -11   4   3       60.47       63.57      6.99 o 
 -10   4   3      217.03      218.15     12.16 o 
  -9   4   3      125.46      118.37      7.60 o 
  -8   4   3      120.56      125.49      7.23 o 
  -7   4   3      117.81      112.44     16.55 o 
  -6   4   3      466.63      452.22     22.03 o 
  -5   4   3      141.94      168.07     11.28 o 
  -4   4   3      126.18      122.40      9.59 o 
  -3   4   3      459.03      465.23     12.54 o 
  -2   4   3      976.65     1036.70     24.76 o 
  -1   4   3      106.92      124.05      9.40 o 
   0   4   3       18.54       16.07      4.78 o 
   1   4   3        3.25        0.32      4.06 o 
   2   4   3       78.25       81.13      9.12 o 
   3   4   3      282.10      282.14      8.96 o 
   4   4   3      243.74      251.02     10.54 o 
   5   4   3     1048.00     1098.06     19.46 o 
   6   4   3      101.36       88.97      7.14 o 
   7   4   3       63.94       65.74      5.90 o 
   8   4   3      260.81      261.66     10.41 o 
   9   4   3      292.14      302.36     11.77 o 
  10   4   3       84.01       63.14      7.13 o 
  11   4   3      114.92       85.82      8.33 o 
  12   4   3        0.25       -3.91      5.35 o 
  13   4   3       16.19        4.03     13.52 o 
 -13   5   3       66.97       37.02      7.62 o 
 -12   5   3       46.26       44.45      8.13 o 
 -11   5   3       83.18       63.94      7.49 o 
 -10   5   3        7.93        5.18      4.16 o 
  -9   5   3        9.63       12.21      4.59 o 
  -8   5   3        0.63        1.84      3.47 o 
  -7   5   3       29.82       28.30      5.52 o 
  -6   5   3       41.23       41.21      5.75 o 
  -5   5   3       79.62       83.37     12.04 o 
  -4   5   3       41.37       40.22     10.39 o 
  -3   5   3       70.01       75.44     10.61 o 
  -2   5   3      326.51      366.32     18.81 o 
  -1   5   3      338.82      349.99     18.20 o 
   0   5   3      384.23      384.64     13.08 o 
   1   5   3      312.03      310.67     22.85 o 
   2   5   3      166.91      201.47     18.09 o 
   3   5   3        1.65        1.06      9.54 o 
   4   5   3      113.73      124.47      9.73 o 
   5   5   3       27.54       32.61      4.77 o 
   6   5   3       22.63       26.60      5.57 o 
   7   5   3       81.28       79.25     10.00 o 
   8   5   3       20.30       24.62      8.24 o 
   9   5   3        0.54       -1.98      5.04 o 
  10   5   3       34.97       27.09      6.78 o 
  -8   6   3      224.40      225.87     13.07 o 
  -7   6   3       72.49       56.51      8.35 o 
  -6   6   3        9.96       11.98      5.40 o 
  -5   6   3       72.97       76.38     12.10 o 
  -4   6   3       33.77       41.89     11.44 o 
  -3   6   3       31.41       48.85     10.34 o 
  -2   6   3       24.90       18.44     16.42 o 
  -1   6   3        9.89       49.44     15.04 o 
   0   6   3       43.46       94.51     18.85 o 
   1   6   3       69.83       96.72     19.62 o 
   2   6   3      131.27      193.84     25.65 o 
   3   6   3        0.30       -2.65     10.39 o 
   4   6   3      439.57      435.40     21.15 o 
   5   6   3        2.29       -1.72      7.11 o 
   6   6   3       16.64       15.55      7.87 o 
 -20   0   4       78.32       69.76     11.10 o 
 -19   0   4       70.00       68.22     11.86 o 
 -18   0   4      101.16       84.16     10.68 o 
 -17   0   4      155.00      137.87     12.68 o 
 -16   0   4       46.33       39.31      7.93 o 
 -15   0   4      770.73      768.52     24.73 o 
 -14   0   4      637.58      669.91     17.73 o 
 -13   0   4     1488.03     1497.23     28.37 o 
 -12   0   4      110.94      102.13      5.86 o 
 -11   0   4       75.44       67.00      4.71 o 
 -10   0   4       57.36       69.59      4.41 o 
  -9   0   4      558.14      520.45     10.25 o 
  -8   0   4     3107.17     2838.85     39.16 o 
  -7   0   4     1063.39     1016.75     14.84 o 
  -6   0   4     1081.30     1089.81     14.99 o 
  -5   0   4     3638.09     3310.10     33.90 o 
  -4   0   4     4510.33     4548.80     46.68 o 
  -3   0   4      847.76      809.35      8.68 o 
  -2   0   4    18438.18    17696.75    208.86 o 
  -1   0   4      784.15      662.39      9.18 o 
   0   0   4     2391.75     2200.31     25.96 o 
   1   0   4      728.52      684.93     10.31 o 
   2   0   4      146.00      157.56      4.77 o 
   3   0   4     4843.16     4313.04    141.07 o 
   4   0   4     8155.46     7835.27    213.48 o 
   5   0   4     2024.93     2020.05     30.74 o 
   6   0   4     2908.10     2909.41     40.98 o 
   7   0   4      475.34      474.77     13.22 o 
   8   0   4      272.25      255.34     14.44 o 
   9   0   4       68.39       68.85     10.08 o 
  10   0   4       26.80       28.82      5.71 o 
  11   0   4       35.67       38.41     12.13 o 
  12   0   4      330.97      365.96     19.00 o 
  13   0   4      160.11      186.06     14.91 o 
  14   0   4       22.40        9.23      8.44 o 
  15   0   4      160.65      149.54     14.68 o 
  16   0   4      156.30      150.86     16.93 o 
  17   0   4      354.96      419.61     23.38 o 
 -20   1   4      162.13      177.29     14.69 o 
 -19   1   4       21.86       16.75      7.42 o 
 -18   1   4      209.37      215.02     13.36 o 
 -17   1   4      289.81      317.21     12.03 o 
 -16   1   4      430.99      460.09     12.19 o 
 -15   1   4      463.95      472.52     11.96 o 
 -14   1   4      400.47      405.11     10.00 o 
 -13   1   4       69.32       72.66      4.67 o 
 -12   1   4      793.75      816.76     13.02 o 
 -11   1   4       53.01       47.32      3.55 o 
 -10   1   4       46.22       32.42      2.59 o 
  -9   1   4      279.43      340.95      6.20 o 
  -8   1   4      161.42      172.42      7.38 o 
  -7   1   4      421.98      377.40      6.47 o 
  -6   1   4     2007.92     2041.71     20.71 o 
  -5   1   4     2868.45     2692.17     39.91 o 
  -2   1   4       58.77       41.17      1.87 o 
  -1   1   4      275.87      327.17      6.19 o 
   0   1   4        9.10        5.74      1.68 o 
   1   1   4     1162.15     1102.16     32.38 o 
   2   1   4      361.95      349.62      7.13 o 
   3   1   4     1714.24     1797.99     19.27 o 
   4   1   4      423.61      424.33      6.55 o 
   5   1   4      120.61      130.91      4.06 o 
   6   1   4       61.56       58.63      3.38 o 
   7   1   4      264.58      274.93      6.41 o 
   8   1   4      102.59      101.51      5.51 o 
   9   1   4     1328.54     1296.42     18.27 o 
  10   1   4      264.12      231.89      7.92 o 
  11   1   4      266.94      334.97      9.42 o 
  12   1   4      612.03      645.81     14.89 o 
  13   1   4      462.99      498.15     13.28 o 
  14   1   4      597.26      641.38     17.33 o 
  15   1   4      522.46      571.50     22.26 o 
  16   1   4      292.98      320.43     25.76 o 
  17   1   4        8.43       15.39      9.89 o 
 -20   2   4       17.86       18.41      9.76 o 
 -19   2   4       25.01       30.50     13.44 o 
 -18   2   4        0.13        5.23      6.31 o 
 -17   2   4      259.34      289.69     14.47 o 
 -16   2   4       94.25       88.22      6.93 o 
 -15   2   4       47.59       38.11      5.24 o 
 -14   2   4       87.62       64.99      5.70 o 
 -13   2   4     1102.67     1098.40     18.96 o 
 -12   2   4      976.16      982.47     17.09 o 
 -11   2   4       86.91       97.13      5.71 o 
 -10   2   4     3794.61     3834.15     44.35 o 
  -9   2   4       25.50       40.93      7.04 o 
  -8   2   4       99.02      136.37      6.25 o 
  -7   2   4      108.31      138.66      5.83 o 
  -6   2   4        4.18        2.31      1.53 o 
  -5   2   4     5169.30     5865.34     52.13 o 
  -4   2   4     3986.63     4426.61     47.00 o 
  -3   2   4       19.05       17.60      3.24 o 
  -2   2   4        0.02       -1.93      1.93 o 
  -1   2   4        4.69        5.95      2.52 o 
   0   2   4       13.66        5.99      2.02 o 
   1   2   4      207.66      216.96      3.79 o 
   2   2   4     1053.36     1042.91     12.11 o 
   3   2   4       96.61       82.90      5.67 o 
   4   2   4      271.77      283.46     12.51 o 
   5   2   4      715.84      681.03     13.74 o 
   6   2   4      315.96      316.54      8.34 o 
   7   2   4     1130.83     1124.51     17.97 o 
   8   2   4     2202.06     2211.87     29.97 o 
   9   2   4     1731.83     1722.17     25.76 o 
  10   2   4        0.90        0.86      3.50 o 
  11   2   4      753.10      772.32     16.82 o 
  12   2   4       22.56       13.20      5.55 o 
  13   2   4       52.48       57.66      7.90 o 
  14   2   4       35.44       36.04      7.72 o 
  15   2   4        1.30        7.54      6.62 o 
  16   2   4      411.08      502.33     22.89 o 
 -18   3   4      182.90      169.02     16.80 o 
 -17   3   4      164.44      170.65     12.69 o 
 -16   3   4       29.69       43.05      7.54 o 
 -15   3   4       77.47       79.17      8.62 o 
 -14   3   4        6.37       -2.80      4.40 o 
 -13   3   4      276.03      261.59     18.50 o 
 -12   3   4       14.35       21.00      4.82 o 
 -11   3   4       17.56       13.89      4.16 o 
 -10   3   4      170.76      222.88     10.65 o 
  -9   3   4     1047.54     1119.84     19.87 o 
  -8   3   4      796.55      884.23     16.26 o 
  -7   3   4      285.34      303.77     11.95 o 
  -6   3   4      188.98      208.50      6.19 o 
  -5   3   4       64.00       79.60      3.38 o 
  -4   3   4        2.94        9.09      3.79 o 
  -3   3   4       90.91       97.37      7.11 o 
  -2   3   4       84.23       87.55      7.38 o 
  -1   3   4     1201.09     1263.58     32.12 o 
   0   3   4      387.43      404.21     16.39 o 
   1   3   4      150.46      177.63      4.82 o 
   2   3   4      258.64      264.84      7.85 o 
   3   3   4       11.42       14.90      2.81 o 
   4   3   4      313.27      334.86      9.08 o 
   5   3   4      245.22      235.01      8.28 o 
   6   3   4      468.56      446.26     11.81 o 
   7   3   4       73.28       72.94      5.94 o 
   8   3   4       10.42        5.10      4.01 o 
   9   3   4      239.51      226.63     10.40 o 
  10   3   4      517.02      536.86     13.71 o 
  11   3   4      270.88      302.00     11.27 o 
  12   3   4      800.80      802.47     21.12 o 
  13   3   4       49.84       32.85      7.21 o 
  14   3   4       65.45       40.65     14.91 o 
  15   3   4       56.76       42.18     18.87 o 
 -16   4   4      100.23       80.86     10.02 o 
 -15   4   4       83.49       76.64      9.14 o 
 -14   4   4       73.14       79.37     10.19 o 
 -13   4   4      149.20      134.85     10.04 o 
 -12   4   4      102.97      106.13      8.72 o 
 -11   4   4      426.21      451.15     14.60 o 
 -10   4   4      286.71      292.55     11.27 o 
  -9   4   4      144.73      133.28      7.79 o 
  -8   4   4      347.87      336.00     10.57 o 
  -7   4   4      110.50      105.46      5.76 o 
  -6   4   4      151.73      132.03      9.66 o 
  -5   4   4       37.37       45.58      5.32 o 
  -4   4   4       56.97       61.14      7.19 o 
  -3   4   4       36.48       37.82      6.11 o 
  -2   4   4        0.00        2.69      5.94 o 
  -1   4   4       71.69       68.36      7.36 o 
   0   4   4        0.01       -0.28      3.89 o 
   1   4   4       37.43       36.16      7.00 o 
   2   4   4      208.63      207.17      7.94 o 
   3   4   4       15.62       13.01      3.72 o 
   4   4   4      140.44      130.85      7.69 o 
   5   4   4       82.94       80.36      5.83 o 
   6   4   4       35.96       36.02      6.20 o 
   7   4   4      175.90      173.43      8.68 o 
   8   4   4       77.43       66.47      6.77 o 
   9   4   4       31.74       31.50      5.81 o 
  10   4   4       68.80       73.09      8.14 o 
  11   4   4      105.46       99.47      9.80 o 
  12   4   4       19.45       14.58      6.30 o 
  13   4   4        9.76       -1.15      6.11 o 
 -13   5   4        0.14       -4.92      4.92 o 
 -12   5   4        2.55        2.28      4.64 o 
 -11   5   4      275.05      257.72     14.34 o 
 -10   5   4       94.60       98.39      7.34 o 
  -9   5   4        4.26        4.85      3.84 o 
  -8   5   4        0.39        3.11      3.46 o 
  -7   5   4       27.35       16.73      6.44 o 
  -6   5   4      178.58      179.31      9.62 o 
  -5   5   4      997.32      979.32     32.87 o 
  -4   5   4       40.21       25.64      7.91 o 
  -3   5   4      125.38      143.77     14.22 o 
  -2   5   4       48.92       57.41     14.22 o 
  -1   5   4        3.82        7.25      6.28 o 
   0   5   4       70.23       87.32     11.24 o 
   1   5   4      849.15      878.05     33.14 o 
   2   5   4       77.58       67.82     15.56 o 
   3   5   4       34.87       39.67      7.57 o 
   4   5   4      430.50      443.63     11.84 o 
   5   5   4       95.14       90.44      7.60 o 
   6   5   4       10.75       23.19      7.10 o 
   7   5   4        1.00       -0.95      6.61 o 
   8   5   4        0.00        7.62      4.93 o 
   9   5   4        5.24       -2.04      5.14 o 
  10   5   4      213.32      210.00     24.32 o 
  -8   6   4       50.96       46.05      7.50 o 
  -7   6   4        0.68       -0.51      5.02 o 
  -6   6   4       69.65       47.21      6.65 o 
  -5   6   4        1.83        4.07     13.55 o 
  -4   6   4       59.81       47.76     10.54 o 
  -3   6   4       49.02       62.92     21.22 o 
  -1   6   4       28.01       55.23     16.36 o 
   0   6   4       76.70      102.55     20.25 o 
   1   6   4        4.48       61.33     16.51 o 
   2   6   4       77.22      102.01     20.27 o 
   3   6   4      147.30      145.40     37.58 o 
   4   6   4       11.61       16.95      7.96 o 
   5   6   4       51.41       36.28      9.50 o 
 -21   1   5       14.00        3.11      8.50 o 
 -20   1   5       52.10       42.61     10.29 o 
 -19   1   5       77.74       87.75     10.27 o 
 -18   1   5       33.61       40.01      6.75 o 
 -17   1   5      101.06       85.41      7.13 o 
 -16   1   5        7.88        0.31      3.65 o 
 -15   1   5        6.85        4.08      3.04 o 
 -14   1   5       21.98       25.68      3.51 o 
 -13   1   5     1977.62     1964.69     24.07 o 
 -12   1   5      221.56      201.20      6.56 o 
 -11   1   5      241.68      245.40      6.58 o 
 -10   1   5      143.96      175.40      4.16 o 
  -9   1   5      685.85      704.04      8.25 o 
  -8   1   5      692.48      709.09      8.85 o 
  -7   1   5      337.51      354.20      6.09 o 
  -6   1   5      312.30      312.78      4.74 o 
  -5   1   5     6057.39     6144.47     80.36 o 
  -4   1   5     1147.73     1096.45     22.24 o 
  -2   1   5      109.74      112.82     10.44 o 
  -1   1   5        6.15        8.59      1.78 o 
   0   1   5      791.48      780.04     13.10 o 
   1   1   5     1562.84     1701.29     32.31 o 
   2   1   5      779.89      731.91      9.85 o 
   3   1   5      351.54      376.52      6.09 o 
   4   1   5      395.46      452.97      7.12 o 
   5   1   5      257.40      236.77      5.88 o 
   6   1   5      762.83      780.65     14.68 o 
   7   1   5      161.53      152.41      5.86 o 
   8   1   5     1027.80     1008.70     17.04 o 
   9   1   5      298.48      265.45     10.84 o 
  10   1   5        5.42        1.51      4.35 o 
  11   1   5       73.84       63.73      5.76 o 
  12   1   5        0.25        1.62      4.00 o 
  13   1   5       45.77       35.40      6.17 o 
  14   1   5        3.73        0.98      5.19 o 
  15   1   5       28.63       32.71      9.34 o 
  16   1   5       48.12       44.91     10.69 o 
 -20   2   5       95.15      122.20     15.01 o 
 -19   2   5       68.68       62.36     11.82 o 
 -18   2   5       38.37       41.96      7.77 o 
 -17   2   5       98.19       93.28      9.18 o 
 -16   2   5      174.49      172.94     11.02 o 
 -15   2   5      171.49      177.98      8.48 o 
 -14   2   5      236.83      247.09     12.57 o 
 -13   2   5       45.78       36.33      4.70 o 
 -12   2   5        2.48        0.43      3.13 o 
 -11   2   5      313.76      316.95      9.03 o 
 -10   2   5       90.67       87.93      5.23 o 
  -9   2   5      118.17      126.59      7.93 o 
  -8   2   5      294.25      313.12     10.64 o 
  -7   2   5       17.29       26.67      4.31 o 
  -6   2   5     1870.03     1984.92     24.91 o 
  -5   2   5       19.19       37.61      2.24 o 
  -4   2   5      453.60      560.76      6.92 o 
  -3   2   5       89.92      106.77      5.40 o 
  -2   2   5      306.37      311.37      4.78 o 
  -1   2   5       82.11      102.62      2.59 o 
   0   2   5       19.14       30.57      1.79 o 
   1   2   5      272.12      258.51      4.65 o 
   2   2   5     1631.22     1711.44     23.88 o 
   3   2   5       10.18       15.29      2.71 o 
   4   2   5     1243.33     1304.75     20.88 o 
   5   2   5      417.11      412.08      9.25 o 
   6   2   5      265.87      238.77      7.66 o 
   7   2   5      338.69      328.53      9.62 o 
   8   2   5        3.35       10.39      3.60 o 
   9   2   5      191.29      227.14      8.90 o 
  10   2   5      219.75      244.92      9.84 o 
  11   2   5        1.61       -3.47      4.10 o 
  12   2   5        7.92        4.96      6.82 o 
  13   2   5       10.91        4.19      7.17 o 
  14   2   5       26.24       17.14      7.22 o 
  15   2   5        3.52       -8.46      8.46 o 
 -19   3   5        7.34       -5.05     13.69 o 
 -18   3   5        0.18       -3.53      5.97 o 
 -17   3   5        0.03       10.68      5.86 o 
 -16   3   5        1.22       -3.88      8.38 o 
 -15   3   5        9.83        1.12      5.26 o 
 -14   3   5       19.23       14.01      5.30 o 
 -13   3   5      170.83      177.18     10.36 o 
 -12   3   5       76.67       75.79      6.97 o 
 -11   3   5      169.34      167.11      8.90 o 
 -10   3   5     1512.08     1542.32     28.28 o 
  -9   3   5      821.04      873.94     18.53 o 
  -8   3   5     1336.10     1404.47     22.07 o 
  -7   3   5       15.79       12.49      2.59 o 
  -6   3   5      110.36      117.91      6.04 o 
  -5   3   5      514.71      540.23      9.41 o 
  -4   3   5      723.40      812.02     24.24 o 
  -3   3   5      235.78      246.43     13.32 o 
  -2   3   5      940.26     1048.68     22.55 o 
  -1   3   5      516.06      564.67     17.12 o 
   0   3   5       84.72       94.50      4.87 o 
   1   3   5       51.81       52.02      3.41 o 
   2   3   5      275.95      286.58      7.02 o 
   3   3   5        9.66        5.79      2.95 o 
   4   3   5       83.30       79.12      8.58 o 
   5   3   5      109.79      110.36     10.72 o 
   6   3   5      279.44      267.32      9.58 o 
   7   3   5       30.39       29.22      4.79 o 
   8   3   5       13.99       18.69      4.56 o 
   9   3   5      136.15      133.53      9.00 o 
  10   3   5        3.47        0.68      4.03 o 
  11   3   5      335.43      330.11     12.04 o 
  12   3   5       19.12       22.08      6.22 o 
  13   3   5       37.68       19.71     13.47 o 
  14   3   5       14.63        7.44     15.48 o 
 -17   4   5       83.14       84.51     10.49 o 
 -16   4   5       32.42       12.79      6.77 o 
 -15   4   5       81.55       74.44     12.76 o 
 -14   4   5      191.24      177.08     21.55 o 
 -13   4   5      154.29      145.05     10.24 o 
 -12   4   5      692.15      664.73     18.60 o 
 -11   4   5      509.50      495.97     15.12 o 
 -10   4   5      478.18      512.34     13.19 o 
  -9   4   5        7.64        0.94      3.18 o 
  -8   4   5       18.75       13.23      3.38 o 
  -7   4   5        1.94        2.91      4.14 o 
  -6   4   5       24.89       23.82      8.63 o 
  -5   4   5       12.91       13.01      6.45 o 
  -4   4   5       41.53       44.06      8.11 o 
  -3   4   5       77.57       76.20      7.60 o 
  -2   4   5      156.29      164.39     10.52 o 
  -1   4   5      403.55      444.36     15.30 o 
   0   4   5      338.94      349.23     13.96 o 
   1   4   5      800.89      847.60     16.43 o 
   2   4   5       34.76       30.08      5.65 o 
   3   4   5       16.70        9.24      5.64 o 
   4   4   5        6.57       -0.29      3.22 o 
   5   4   5      130.52      133.36      7.56 o 
   6   4   5      242.12      244.71      9.72 o 
   7   4   5      333.15      344.57     11.91 o 
   8   4   5      113.42      108.87      8.19 o 
   9   4   5      142.14      138.39      9.83 o 
  10   4   5        0.04        0.86      4.93 o 
  11   4   5       83.92       82.78     10.75 o 
  12   4   5        5.77        1.81     10.25 o 
 -14   5   5        5.16        5.06      5.28 o 
 -13   5   5       36.12       32.04      6.27 o 
 -12   5   5       22.23        7.01      5.06 o 
 -11   5   5        5.18        8.32      5.21 o 
 -10   5   5       53.47       47.82      5.68 o 
  -9   5   5       68.44       69.73      6.00 o 
  -8   5   5       68.96       67.83      5.56 o 
  -7   5   5      160.37      180.60     15.16 o 
  -6   5   5      388.06      377.87     17.11 o 
  -5   5   5      416.07      411.07     21.11 o 
  -4   5   5      216.17      224.26     20.47 o 
  -3   5   5      205.08      209.51     15.46 o 
  -2   5   5      117.49      117.76     12.75 o 
  -1   5   5        7.88        8.05      6.51 o 
   0   5   5       75.33       82.22     11.00 o 
   1   5   5       83.83      107.97     23.00 o 
   2   5   5        2.50       -2.71     24.91 o 
   3   5   5        2.88       -3.01      4.82 o 
   4   5   5        1.26        2.56      3.88 o 
   5   5   5       78.45       69.75      9.55 o 
   6   5   5      112.08      109.55      9.31 o 
   7   5   5      103.86       93.74      8.01 o 
   8   5   5      114.25       93.88      8.61 o 
   9   5   5       81.08       76.80      8.48 o 
  -9   6   5      200.47      172.43     12.07 o 
  -8   6   5      202.85      157.99     12.62 o 
  -7   6   5        3.84        6.42      5.44 o 
  -6   6   5       53.57       40.24      6.63 o 
  -5   6   5       49.39       61.70     11.43 o 
  -4   6   5       42.46       40.42     10.11 o 
  -3   6   5       34.46       43.90     19.33 o 
  -2   6   5       15.69       33.68     16.33 o 
  -1   6   5       41.07       73.51     19.60 o 
   0   6   5       37.37       48.77     18.06 o 
   1   6   5       53.48       99.22     21.15 o 
   2   6   5      451.63      501.59     41.81 o 
   3   6   5      187.77      206.56     66.58 o 
   4   6   5      580.27      606.67     34.89 o 
 -21   0   6        0.05        7.36      7.98 o 
 -20   0   6      215.36      253.06     28.26 o 
 -19   0   6      312.07      330.68     18.21 o 
 -18   0   6      427.10      467.27     20.36 o 
 -17   0   6      593.43      634.06     24.61 o 
 -16   0   6     1158.75     1219.71     32.93 o 
 -15   0   6       94.01      100.52     15.15 o 
 -14   0   6      746.23      755.48     18.44 o 
 -13   0   6      119.09      108.59      7.36 o 
 -12   0   6       17.37       13.77      3.17 o 
 -11   0   6      404.42      397.34      9.82 o 
 -10   0   6       71.67       61.27      4.02 o 
  -9   0   6       96.99       93.72      4.12 o 
  -8   0   6      229.04      254.15      5.61 o 
  -7   0   6     1570.87     1631.37     18.91 o 
  -6   0   6      419.50      397.79      6.58 o 
  -5   0   6      532.71      550.25      7.88 o 
  -4   0   6        2.12        1.27      1.21 o 
  -3   0   6      631.97      580.04     12.77 o 
  -2   0   6      405.09      360.86      6.95 o 
  -1   0   6     4475.31     4326.28     49.33 o 
   0   0   6      208.82      158.88      4.84 o 
   1   0   6      101.24       89.17      4.21 o 
   2   0   6      665.62      645.12     13.20 o 
   3   0   6     2569.07     2411.49     36.33 o 
   4   0   6     3629.64     3506.59     50.78 o 
   5   0   6     1150.41     1129.71     18.38 o 
   6   0   6       30.23       27.93      7.52 o 
   7   0   6        5.79        4.87      4.54 o 
   8   0   6      411.58      435.39     20.39 o 
   9   0   6      156.14      139.98      9.37 o 
  10   0   6      613.25      589.25     55.49 o 
  11   0   6      807.57      852.48     28.31 o 
  12   0   6      377.24      385.08     20.00 o 
  13   0   6      189.22      230.26     18.85 o 
  14   0   6      103.36      114.14     13.39 o 
  15   0   6      348.72      426.53     24.10 o 
  16   0   6      269.75      347.66     22.12 o 
 -21   1   6       84.70       60.48     11.21 o 
 -20   1   6      322.04      343.24     20.16 o 
 -19   1   6       11.52       14.60      5.78 o 
 -18   1   6       40.54       35.61      5.73 o 
 -17   1   6        5.48        8.53      3.89 o 
 -16   1   6       18.39       13.16      3.94 o 
 -15   1   6      211.27      219.94      7.51 o 
 -14   1   6       70.65       56.57      4.27 o 
 -13   1   6      411.33      405.52      9.18 o 
 -12   1   6      643.77      622.70     10.79 o 
 -11   1   6       52.24       41.72      2.97 o 
 -10   1   6      186.47      151.38      4.07 o 
  -9   1   6      269.76      226.15      4.74 o 
  -8   1   6        0.39       -1.22      1.22 o 
  -7   1   6      129.64      109.05      3.71 o 
  -6   1   6     2615.28     2645.29     25.85 o 
  -5   1   6      164.04      166.46      6.06 o 
  -4   1   6      478.13      429.53      9.00 o 
  -3   1   6     2253.17     2368.00     49.24 o 
  -2   1   6     1725.35     1742.46     20.10 o 
  -1   1   6      485.08      480.28      7.97 o 
   0   1   6      358.26      380.03     10.20 o 
   1   1   6      367.99      399.64      6.58 o 
   2   1   6     1854.08     1924.18     22.23 o 
   3   1   6       19.28       19.40      2.52 o 
   4   1   6      672.24      653.01     12.59 o 
   5   1   6     1183.85     1198.28     14.39 o 
   6   1   6     2126.78     2065.28     25.79 o 
   7   1   6      351.74      360.19      8.72 o 
   8   1   6      810.39      858.28     15.85 o 
   9   1   6     1479.46     1452.17     20.47 o 
  10   1   6      144.83      155.67      7.17 o 
  11   1   6      131.83      144.62      8.27 o 
  12   1   6       44.45       50.38      6.59 o 
  13   1   6       11.31       10.50      5.40 o 
  14   1   6        9.97       -1.00      8.02 o 
  15   1   6       99.27       93.29     14.85 o 
  16   1   6        9.84        5.27     17.33 o 
 -20   2   6      218.73      211.45     18.05 o 
 -19   2   6      176.93      181.21     13.03 o 
 -18   2   6      236.62      267.98     14.15 o 
 -17   2   6       78.70       86.78      8.04 o 
 -16   2   6       29.65       23.35      4.97 o 
 -15   2   6       59.63       52.38      6.71 o 
 -14   2   6        9.39        5.73      3.70 o 
 -13   2   6     2123.37     2084.96     28.52 o 
 -12   2   6       30.31       23.16      3.78 o 
 -11   2   6      674.83      676.24     12.93 o 
 -10   2   6      320.16      301.72      8.06 o 
  -9   2   6        2.54        4.04      2.64 o 
  -8   2   6      490.72      486.64     11.28 o 
  -7   2   6      116.84      136.35      4.78 o 
  -6   2   6       23.24       17.78      4.64 o 
  -5   2   6      889.49      914.49     10.13 o 
  -4   2   6     1334.11     1535.13     15.03 o 
  -3   2   6      665.87      667.87     11.08 o 
  -2   2   6     1857.01     1898.23     18.81 o 
  -1   2   6     2542.44     2718.56     24.89 o 
   0   2   6     2393.62     2525.64     24.93 o 
   1   2   6     3864.21     3929.26     48.56 o 
   2   2   6      675.33      650.12     10.53 o 
   3   2   6       26.62        9.50      3.45 o 
   4   2   6       14.36       15.64      2.67 o 
   5   2   6        4.54       -1.58      2.21 o 
   6   2   6        3.89        2.94      2.69 o 
   7   2   6      360.81      315.74      9.59 o 
   8   2   6      731.05      703.63     14.88 o 
   9   2   6      408.30      412.36     11.88 o 
  10   2   6      281.17      282.93     10.77 o 
  11   2   6       18.40       20.63      6.52 o 
  12   2   6      369.46      379.80     15.31 o 
  13   2   6      205.22      232.59     13.51 o 
  14   2   6        0.97       -4.90      8.81 o 
  15   2   6        1.34      -10.86     10.86 o 
 -19   3   6       25.16       23.92      9.75 o 
 -18   3   6        4.01       -4.22      5.90 o 
 -17   3   6        0.74        5.17      5.58 o 
 -16   3   6        0.49       -3.16      5.01 o 
 -15   3   6       75.75       77.37      9.75 o 
 -14   3   6        0.32       -3.31      4.13 o 
 -13   3   6       43.04       22.61      5.19 o 
 -12   3   6      201.14      171.92      9.42 o 
 -11   3   6       40.98       29.56     11.18 o 
 -10   3   6      365.97      371.31     11.89 o 
  -9   3   6      316.94      363.20     10.13 o 
  -8   3   6      569.72      560.24     12.10 o 
  -7   3   6       84.71       91.20      5.30 o 
  -6   3   6     1081.23     1104.95     16.57 o 
  -5   3   6      178.64      153.57      6.51 o 
  -4   3   6      920.97      946.25     14.66 o 
  -3   3   6      454.33      513.03     18.75 o 
  -2   3   6      354.43      338.67     11.79 o 
  -1   3   6        2.26        1.83      1.81 o 
   0   3   6      169.31      183.79      5.34 o 
   1   3   6      332.70      367.67      9.36 o 
   2   3   6       15.66        9.72      3.17 o 
   3   3   6      569.65      534.69     12.23 o 
   4   3   6      541.45      522.27     12.70 o 
   5   3   6      299.30      288.81      9.86 o 
   6   3   6      522.08      534.06     13.89 o 
   7   3   6      294.00      322.59     11.44 o 
   8   3   6       62.47       54.69      6.24 o 
   9   3   6      220.99      212.70      9.27 o 
  10   3   6        0.18        1.17      4.14 o 
  11   3   6      117.63      101.10      8.04 o 
  12   3   6        0.70       -1.60      5.28 o 
  13   3   6       41.49       32.25      7.62 o 
  14   3   6        2.45        1.41     10.92 o 
 -17   4   6      143.87      130.41     10.41 o 
 -16   4   6      404.51      396.33     14.78 o 
 -15   4   6      110.97       93.37      8.40 o 
 -14   4   6       33.15       22.46      5.75 o 
 -13   4   6       12.28       13.75      4.66 o 
 -12   4   6      121.11      114.99      8.02 o 
 -11   4   6       32.40       16.42      4.21 o 
 -10   4   6        5.65        1.82      3.42 o 
  -9   4   6      104.46       94.36      6.28 o 
  -8   4   6        1.14       -2.74      2.74 o 
  -7   4   6       71.65       66.22      4.78 o 
  -6   4   6       30.86       24.56      4.48 o 
  -5   4   6      215.45      205.38      8.64 o 
  -4   4   6      447.60      476.18     33.56 o 
  -3   4   6      221.14      234.41     14.53 o 
  -2   4   6      112.40      110.56     11.58 o 
  -1   4   6      112.00      135.36     10.11 o 
   0   4   6       13.14       19.27      3.70 o 
   1   4   6      548.14      568.21     10.95 o 
   2   4   6      847.02      890.31     15.02 o 
   3   4   6      586.62      610.71     18.52 o 
   4   4   6      840.21      858.01     17.47 o 
   5   4   6      263.69      278.44     14.53 o 
   6   4   6       24.03       19.31      6.99 o 
   7   4   6        4.38       -3.57      3.90 o 
   8   4   6       84.13       76.92      7.47 o 
   9   4   6      114.41      105.43      8.82 o 
  10   4   6        3.05        1.61      5.24 o 
  11   4   6        0.48       -5.63      5.63 o 
  12   4   6        2.28       -6.94      6.94 o 
 -14   5   6      126.00       97.36      8.66 o 
 -13   5   6      386.10      360.22     13.24 o 
 -12   5   6        1.45        0.39      4.50 o 
 -11   5   6        2.96        2.49      4.32 o 
 -10   5   6        2.28        5.09      4.08 o 
  -9   5   6        7.84        5.65      3.77 o 
  -8   5   6       32.54       29.20      4.45 o 
  -7   5   6        1.43        1.09      4.26 o 
  -6   5   6      291.59      279.53     11.41 o 
  -5   5   6      215.32      194.44     17.68 o 
  -4   5   6        0.56       -0.91     10.45 o 
  -3   5   6       47.27       48.50     11.63 o 
  -2   5   6       20.40       32.57     10.01 o 
  -1   5   6        4.37        5.81      9.86 o 
   0   5   6      137.07      130.95     13.70 o 
   1   5   6     1522.39     1564.85     60.99 o 
   2   5   6      513.61      518.88     13.72 o 
   3   5   6       94.36       87.79     16.93 o 
   4   5   6       30.73       22.41      4.66 o 
   5   5   6      334.86      332.62     11.93 o 
   6   5   6      170.91      158.15     13.68 o 
   7   5   6       13.61       14.71      5.64 o 
   8   5   6      254.49      267.35     12.57 o 
   9   5   6        7.64        4.48      5.68 o 
  -9   6   6        0.22       -0.10      6.55 o 
  -8   6   6       36.13       21.23      6.32 o 
  -7   6   6       11.09       12.33      5.80 o 
  -6   6   6       16.93        4.97      5.15 o 
  -5   6   6        5.54       10.83      8.69 o 
  -4   6   6        5.42       15.94      8.64 o 
  -3   6   6        1.07       42.55     16.25 o 
  -2   6   6        5.19       41.05     15.60 o 
  -1   6   6       58.23       73.09     20.35 o 
   0   6   6        0.01       -1.39      6.13 o 
   1   6   6      562.67      578.58     31.43 o 
   2   6   6      142.23      155.81     12.57 o 
   3   6   6       12.45       25.52     31.84 o 
 -21   1   7       98.01       99.16     13.15 o 
 -20   1   7        7.32       15.60      8.55 o 
 -19   1   7        0.06       -0.17      4.90 o 
 -18   1   7       34.00       23.50      7.46 o 
 -17   1   7       13.80        6.50      3.74 o 
 -16   1   7       91.02       76.60      5.72 o 
 -15   1   7        0.04        0.92      2.81 o 
 -14   1   7      342.29      347.34      8.53 o 
 -13   1   7      717.03      696.68     11.92 o 
 -12   1   7        0.53       -1.78      2.46 o 
 -11   1   7      142.97      190.19      5.68 o 
 -10   1   7      520.24      609.58      7.44 o 
  -9   1   7       12.56       16.87      5.05 o 
  -8   1   7      334.73      325.58      5.07 o 
  -7   1   7      947.98      959.12     11.69 o 
  -6   1   7     1347.17     1478.35     15.82 o 
  -5   1   7      155.10      169.58      5.97 o 
  -4   1   7        1.20        4.28      1.21 o 
  -3   1   7      197.59      218.54      5.91 o 
  -2   1   7     1557.58     1497.23     20.76 o 
  -1   1   7     2274.55     2377.74     34.87 o 
   0   1   7      882.22      917.23     13.43 o 
   1   1   7        0.86        0.72      1.77 o 
   2   1   7       54.77       47.49      2.61 o 
   3   1   7      920.35      917.75     18.25 o 
   4   1   7       15.65       12.62      2.19 o 
   5   1   7      249.05      226.10      6.96 o 
   6   1   7        9.97       12.26      2.81 o 
   7   1   7      229.19      199.41      7.20 o 
   8   1   7      770.84      782.87     13.93 o 
   9   1   7       14.21       13.24      3.44 o 
  10   1   7       19.62        8.53      5.99 o 
  11   1   7       37.49       29.98      5.20 o 
  12   1   7       58.33       57.81      7.02 o 
  13   1   7        3.01       -7.34      7.34 o 
  14   1   7      251.27      316.52     19.04 o 
  15   1   7       12.19        9.36      9.27 o 
 -20   2   7      227.67      231.23     18.70 o 
 -19   2   7       12.14       14.72      6.60 o 
 -18   2   7       21.86       11.60      6.09 o 
 -17   2   7        1.34       -1.55      4.19 o 
 -16   2   7        9.03        8.52      4.21 o 
 -15   2   7       32.44       39.93      5.40 o 
 -14   2   7        0.62        0.17      4.35 o 
 -13   2   7        7.57       -2.55      3.70 o 
 -12   2   7        3.10       -0.36      3.31 o 
 -11   2   7       58.12       63.00      4.19 o 
 -10   2   7      115.25      109.77      4.83 o 
  -9   2   7      379.34      351.28      8.17 o 
  -8   2   7     1088.75     1157.19     18.97 o 
  -7   2   7     2224.06     2281.75     30.31 o 
  -6   2   7       96.30      102.99      6.62 o 
  -5   2   7      553.22      578.49      9.04 o 
  -4   2   7      615.70      611.59      9.49 o 
  -3   2   7      128.74      120.61      3.25 o 
  -2   2   7      666.25      673.95      8.69 o 
  -1   2   7     1727.20     1788.70     29.38 o 
   0   2   7      203.94      196.71      7.05 o 
   1   2   7      984.33     1079.31     17.28 o 
   2   2   7       17.66        9.86      3.23 o 
   3   2   7        0.26        3.49      2.04 o 
   4   2   7        2.10       -0.37      2.27 o 
   5   2   7       72.45       68.16      4.83 o 
   6   2   7      294.10      298.96     12.22 o 
   7   2   7      161.94      178.28      7.90 o 
   8   2   7        0.05        1.96      3.42 o 
   9   2   7       50.07       47.07      6.17 o 
  10   2   7       66.88       61.88      8.90 o 
  11   2   7       70.32       57.27      6.84 o 
  12   2   7        2.88       -5.41      8.42 o 
  13   2   7        5.07        3.66      6.85 o 
  14   2   7      129.87      152.07     15.42 o 
 -19   3   7      186.80      205.14     14.96 o 
 -18   3   7      121.64      106.06     10.55 o 
 -17   3   7      144.49      136.78     11.14 o 
 -16   3   7        3.25        2.17      5.17 o 
 -15   3   7       41.49       45.86      6.93 o 
 -14   3   7       45.69       54.13      7.04 o 
 -13   3   7        8.05        4.39      3.51 o 
 -12   3   7      121.95      120.41      7.52 o 
 -11   3   7      422.29      433.10     11.81 o 
 -10   3   7      288.81      272.52      9.11 o 
  -9   3   7      825.33      795.73     15.60 o 
  -8   3   7      878.95      948.76     16.81 o 
  -7   3   7      761.18      845.10     16.09 o 
  -6   3   7      103.31      112.15      5.51 o 
  -5   3   7       13.33        9.40      3.12 o 
  -4   3   7       45.45       52.45      2.83 o 
  -3   3   7      239.30      263.31      5.98 o 
  -2   3   7      169.23      206.76      5.82 o 
  -1   3   7       75.69       85.20      4.65 o 
   0   3   7      210.20      224.12      6.52 o 
   1   3   7      464.87      487.65     10.01 o 
   2   3   7     1394.48     1513.61     23.83 o 
   3   3   7     1147.62     1096.20     19.56 o 
   4   3   7      343.14      324.68     10.68 o 
   5   3   7        0.14       -3.76      5.81 o 
   6   3   7       61.55       51.19      7.00 o 
   7   3   7      305.92      285.81     11.19 o 
   8   3   7      271.76      280.52     11.69 o 
   9   3   7      353.84      379.17     12.13 o 
  10   3   7      186.91      172.24      9.67 o 
  11   3   7       10.63        6.78      5.07 o 
  12   3   7        7.48        1.68      6.15 o 
  13   3   7       48.07       43.42     11.96 o 
 -17   4   7       25.88       15.54      6.25 o 
 -16   4   7       11.54        4.68      6.06 o 
 -15   4   7       29.33       21.76      5.72 o 
 -14   4   7       27.57       37.49      5.98 o 
 -13   4   7       54.36       49.00      5.93 o 
 -12   4   7        4.08        1.76      3.87 o 
 -11   4   7       49.90       36.97      5.05 o 
 -10   4   7       19.50       21.13      4.19 o 
  -9   4   7        3.05        3.25      3.20 o 
  -8   4   7      563.49      524.70     17.23 o 
  -7   4   7        7.67        8.27      2.97 o 
  -6   4   7      605.30      606.16     12.19 o 
  -5   4   7      191.57      175.31      8.56 o 
  -4   4   7      185.88      201.89      8.65 o 
  -3   4   7      685.63      724.03     26.82 o 
  -2   4   7     1097.68     1158.59     33.61 o 
  -1   4   7        1.36       -0.51      3.15 o 
   0   4   7     1225.25     1289.56     22.83 o 
   1   4   7      563.98      583.65     11.77 o 
   2   4   7      188.03      189.32     11.92 o 
   3   4   7       69.89       62.05      5.48 o 
   4   4   7       34.19       30.77      5.06 o 
   5   4   7      103.10      102.47      7.39 o 
   6   4   7       12.32        9.18      5.70 o 
   7   4   7       18.36       10.16      4.96 o 
   8   4   7       98.01      104.36      9.59 o 
   9   4   7      105.11      105.08      9.21 o 
  10   4   7       15.11        9.17      6.21 o 
  11   4   7       98.95       67.35      8.84 o 
 -14   5   7      266.82      236.39     11.99 o 
 -13   5   7      307.14      275.13     12.19 o 
 -12   5   7       78.62       67.44      7.01 o 
 -11   5   7      108.05       93.61      7.53 o 
 -10   5   7       19.22       17.87      4.61 o 
  -9   5   7       98.37       80.99      6.39 o 
  -8   5   7      160.06      160.51      7.85 o 
  -7   5   7      191.13      196.46     10.68 o 
  -6   5   7      258.72      243.68     14.45 o 
  -5   5   7       46.63       58.85     10.44 o 
  -4   5   7        1.46        3.44     11.83 o 
  -3   5   7       73.06       62.52     11.80 o 
  -2   5   7      181.90      192.02     29.64 o 
  -1   5   7      153.28      167.51      9.36 o 
   0   5   7        4.60        5.14      3.53 o 
   1   5   7        0.11       -6.90      7.02 o 
   2   5   7       28.66       37.25     16.54 o 
   3   5   7       39.34       34.81      7.18 o 
   4   5   7      271.86      296.42     12.16 o 
   5   5   7      424.59      442.36     22.73 o 
   6   5   7      231.72      232.77     11.14 o 
   7   5   7      138.95      128.58      9.58 o 
   8   5   7       79.06       64.36      7.97 o 
  -9   6   7        0.43        6.83      8.11 o 
  -8   6   7        0.30        5.42      5.84 o 
  -7   6   7      123.44      105.42     11.86 o 
  -6   6   7        6.86        3.06      9.63 o 
  -5   6   7      335.71      337.58     17.45 o 
  -4   6   7      281.27      289.73     20.28 o 
  -3   6   7       60.32       76.09     20.99 o 
  -2   6   7        1.31       52.96     16.36 o 
  -1   6   7      172.03      211.24     48.67 o 
   0   6   7      176.93      166.77     35.23 o 
   1   6   7       20.15       31.34     18.95 o 
   2   6   7       25.10       26.73     11.39 o 
 -22   0   8       80.57      105.49     15.97 o 
 -21   0   8       45.81       35.76     11.76 o 
 -20   0   8      201.24      211.76     23.28 o 
 -19   0   8      260.40      277.61     16.65 o 
 -18   0   8       15.99       16.65      7.05 o 
 -17   0   8      230.98      238.51     14.56 o 
 -16   0   8     1442.54     1501.75     44.92 o 
 -15   0   8      817.52      830.14     24.68 o 
 -14   0   8     1859.50     1947.42     28.71 o 
 -13   0   8      555.02      567.56     10.90 o 
 -12   0   8        0.05        1.48      2.00 o 
 -11   0   8       52.60       39.52      3.15 o 
 -10   0   8        3.39        7.31      1.85 o 
  -9   0   8     2845.39     3004.03     37.40 o 
  -8   0   8      232.57      187.95      5.63 o 
  -7   0   8      751.44      749.95     10.64 o 
  -6   0   8     4240.42     4239.78     43.86 o 
  -5   0   8     9365.56     9151.09    101.39 o 
  -4   0   8     5124.89     5070.99     57.97 o 
  -3   0   8      532.83      439.36      8.25 o 
  -2   0   8     4368.06     4084.63     47.62 o 
  -1   0   8      161.54      153.64      5.41 o 
   0   0   8      599.02      767.35     12.60 o 
   1   0   8      142.99      166.75      7.38 o 
   2   0   8      641.18      719.89     15.32 o 
   3   0   8      508.75      556.02     14.95 o 
   4   0   8      489.57      486.09     13.35 o 
   5   0   8      638.49      596.07     15.60 o 
   6   0   8     2595.99     2438.62     34.60 o 
   7   0   8       13.12       23.32      5.45 o 
   8   0   8      142.37      159.28     13.25 o 
   9   0   8      119.32      132.13     12.73 o 
  10   0   8        7.25        3.11      9.88 o 
  11   0   8        1.12       -7.36      9.08 o 
  12   0   8      153.62      160.73     21.02 o 
  13   0   8       13.21        2.71      8.47 o 
  14   0   8       71.58       83.41     22.67 o 
  15   0   8       97.97       89.31     27.11 o 
 -21   1   8       10.26        8.29      7.86 o 
 -20   1   8       30.18       35.62     10.22 o 
 -19   1   8       33.54       33.20      6.34 o 
 -18   1   8      242.45      258.82     11.95 o 
 -17   1   8       17.32       15.46      3.89 o 
 -16   1   8      609.17      627.33     12.29 o 
 -15   1   8      279.57      292.85      7.52 o 
 -14   1   8        1.37        1.37      2.34 o 
 -13   1   8     1127.25     1108.93     14.52 o 
 -12   1   8      691.27      705.33     10.48 o 
 -11   1   8     1466.34     1459.28     15.37 o 
 -10   1   8     2048.16     2082.61     18.30 o 
  -9   1   8     1151.23     1200.24     12.49 o 
  -8   1   8      465.86      441.59      6.03 o 
  -7   1   8     1373.76     1473.61     14.91 o 
  -6   1   8      401.40      360.66      9.67 o 
  -5   1   8        0.77        3.82      1.27 o 
  -4   1   8      112.19      104.55      3.89 o 
  -3   1   8      794.73      873.76     11.93 o 
  -2   1   8       39.53       22.98      2.21 o 
  -1   1   8     2136.58     2066.39     21.72 o 
   0   1   8     2086.76     2110.25     23.20 o 
   1   1   8     1602.04     1493.96     15.85 o 
   2   1   8      924.31      928.43     11.57 o 
   3   1   8      404.82      367.41      6.95 o 
   4   1   8       14.02       11.05      3.32 o 
   5   1   8      186.66      148.00     10.70 o 
   6   1   8      394.76      397.97     13.47 o 
   7   1   8      273.41      246.93      8.00 o 
   8   1   8      124.83      148.71      7.77 o 
   9   1   8        0.83        1.46      4.62 o 
  10   1   8        4.06       -2.75      4.02 o 
  11   1   8        4.64        4.39      5.24 o 
  12   1   8        7.21       -0.03      5.19 o 
  13   1   8       90.02      102.72     12.49 o 
  14   1   8       38.52       37.25     11.05 o 
 -21   2   8      123.54      117.46     29.13 o 
 -20   2   8      101.13       83.08     12.78 o 
 -19   2   8      100.24       96.04      8.56 o 
 -18   2   8      117.21      128.21      9.11 o 
 -17   2   8       36.35       36.51      5.23 o 
 -16   2   8        3.16       -0.30      3.45 o 
 -15   2   8        5.48        5.12      3.54 o 
 -14   2   8       78.67       75.15      7.83 o 
 -13   2   8       41.32       34.54      4.24 o 
 -12   2   8       15.01        4.00      2.76 o 
 -11   2   8        4.02        4.24      2.64 o 
 -10   2   8      141.85      115.68      5.32 o 
  -9   2   8       30.08       16.12      2.96 o 
  -8   2   8     1754.64     1733.32     30.03 o 
  -7   2   8      101.48       55.15      9.37 o 
  -6   2   8     2632.72     2802.29     40.81 o 
  -5   2   8       81.22       74.16      6.03 o 
  -4   2   8      646.82      593.03      8.50 o 
  -3   2   8      399.94      387.90      7.50 o 
  -2   2   8      566.59      565.51     11.26 o 
   0   2   8     1052.19     1067.70     18.53 o 
   1   2   8      316.80      329.26      9.27 o 
   2   2   8       37.65       38.12      5.32 o 
   3   2   8      217.76      197.07     12.36 o 
   4   2   8      308.14      304.65      8.66 o 
   5   2   8      295.43      271.96      8.77 o 
   6   2   8       97.59       86.29      5.99 o 
   7   2   8      293.60      281.33      9.63 o 
   8   2   8        7.54        4.12      3.72 o 
   9   2   8      381.90      390.32     12.71 o 
  10   2   8      147.06      160.93     10.72 o 
  11   2   8      366.27      387.60     15.65 o 
  12   2   8      184.19      165.61     12.10 o 
  13   2   8      346.91      445.09     35.27 o 
  14   2   8       92.22      109.81     14.54 o 
 -19   3   8       65.86       59.75      9.08 o 
 -18   3   8       19.19       14.33      5.75 o 
 -17   3   8       10.84        0.88      4.68 o 
 -16   3   8      234.88      249.15     12.26 o 
 -15   3   8      118.68      117.95     18.15 o 
 -14   3   8       23.28       32.20      5.12 o 
 -13   3   8      124.67      127.02      8.12 o 
 -12   3   8      133.00      144.87     10.55 o 
 -11   3   8       29.12       22.72      4.10 o 
 -10   3   8        0.05       -1.56      3.14 o 
  -9   3   8     2009.73     1931.31     28.61 o 
  -8   3   8      117.85      112.95      6.08 o 
  -7   3   8      389.60      410.10      9.83 o 
  -6   3   8      158.61      182.52      9.65 o 
  -5   3   8      176.02      171.57      9.61 o 
  -4   3   8      200.53      224.48      7.07 o 
  -3   3   8        4.64       -0.24      1.85 o 
  -2   3   8      255.85      261.31      6.89 o 
  -1   3   8      769.79      820.97     13.37 o 
   0   3   8       10.58        7.63      2.63 o 
   1   3   8      728.34      786.97     15.26 o 
   2   3   8      949.05      947.50     17.74 o 
   3   3   8      613.41      626.53     14.33 o 
   4   3   8      346.49      395.30     11.70 o 
   5   3   8      250.99      242.31      9.91 o 
   6   3   8      104.52      108.36      7.80 o 
   7   3   8        0.03        1.17      4.13 o 
   8   3   8       35.76       25.93      5.95 o 
   9   3   8       48.51       34.60      5.59 o 
  10   3   8       12.62        2.52      4.80 o 
  11   3   8       17.74       11.05      5.92 o 
  12   3   8       68.78       86.70     12.29 o 
 -17   4   8        7.07        9.09      5.67 o 
 -16   4   8      222.91      199.25     11.65 o 
 -15   4   8        0.42        3.57      4.46 o 
 -14   4   8      113.82      114.76      8.43 o 
 -13   4   8       32.84       29.99      9.21 o 
 -12   4   8       51.84       49.81      6.36 o 
 -11   4   8      167.23      155.09     10.91 o 
 -10   4   8       43.25       34.48      4.65 o 
  -9   4   8       32.85       28.19      4.23 o 
  -8   4   8      332.73      290.19      9.17 o 
  -7   4   8       58.44       59.29      6.77 o 
  -6   4   8      479.82      489.87     11.11 o 
  -5   4   8     1242.98     1284.42     20.37 o 
  -4   4   8      917.43      942.81     19.60 o 
  -3   4   8      183.01      190.94      6.96 o 
  -2   4   8      584.62      608.91     13.29 o 
  -1   4   8       61.20       62.36      4.89 o 
   0   4   8      329.55      340.32     13.24 o 
   1   4   8       28.08       27.56      4.46 o 
   2   4   8        9.77       13.42      3.84 o 
   3   4   8        0.08        2.00      3.39 o 
   4   4   8       36.13       39.80      5.24 o 
   5   4   8        1.18       -1.84      4.66 o 
   6   4   8      334.76      341.22     12.61 o 
   7   4   8       46.45       46.71      8.50 o 
   8   4   8       93.65       82.73      8.26 o 
   9   4   8       35.95       31.70      6.67 o 
  10   4   8        8.50        5.82      6.32 o 
 -14   5   8       71.44       50.81      7.71 o 
 -13   5   8      194.39      180.38     10.35 o 
 -12   5   8        7.97        5.16      4.56 o 
 -11   5   8       48.91       32.98      5.43 o 
 -10   5   8       14.23       16.77      4.55 o 
  -9   5   8        0.71        6.26      3.85 o 
  -8   5   8      162.14      155.36      7.77 o 
  -7   5   8       15.53        6.07      3.61 o 
  -6   5   8       57.52       40.30      6.07 o 
  -5   5   8        6.81        6.81      3.61 o 
  -4   5   8       24.56       28.83      5.12 o 
  -3   5   8      391.65      408.93     10.43 o 
  -2   5   8      510.00      564.52     12.71 o 
  -1   5   8     1268.12     1320.02     22.02 o 
   0   5   8       46.13       46.61      5.18 o 
   1   5   8       38.40       28.82      6.07 o 
   2   5   8       41.55       35.77      5.83 o 
   3   5   8        0.06       -0.02      4.45 o 
   4   5   8       46.17       47.22     11.04 o 
   5   5   8       37.83       30.73      7.93 o 
   6   5   8       24.77       18.08      6.19 o 
   7   5   8        0.03        4.61      5.68 o 
  -8   6   8      123.11      102.95     13.14 o 
  -7   6   8        1.05        2.22      4.03 o 
  -6   6   8        0.04        1.54      5.93 o 
  -5   6   8       33.36       25.70      8.61 o 
  -4   6   8       17.72       25.74      5.93 o 
  -3   6   8       71.37       73.47     17.16 o 
  -2   6   8      245.24      254.17     26.90 o 
  -1   6   8        5.56       16.06     17.75 o 
   0   6   8       42.06       42.76     18.30 o 
   1   6   8       26.75       35.37     15.70 o 
 -22   1   9       13.67       17.22      9.10 o 
 -21   1   9        3.06       -0.43      7.38 o 
 -20   1   9        0.06        8.11      8.64 o 
 -19   1   9        2.89        0.19      4.86 o 
 -18   1   9       76.10       68.10      7.12 o 
 -17   1   9      352.13      355.65     10.26 o 
 -16   1   9       53.91       46.91      4.76 o 
 -15   1   9      288.19      300.13      8.11 o 
 -14   1   9      170.97      158.60      7.83 o 
 -13   1   9       11.10        1.01      2.21 o 
 -12   1   9        6.92        2.62      3.28 o 
 -11   1   9       21.03       18.20      2.66 o 
 -10   1   9       15.53        5.77      1.55 o 
  -9   1   9        1.06        1.57      1.23 o 
  -8   1   9      126.00      127.65      3.69 o 
  -7   1   9       27.98       32.38      2.04 o 
  -6   1   9       41.86       38.76      2.64 o 
  -5   1   9       10.78       15.55      2.03 o 
  -4   1   9       47.14       63.54      2.53 o 
  -3   1   9     1173.02     1270.16     14.43 o 
  -2   1   9     1004.27      990.13     16.59 o 
  -1   1   9     1125.62     1230.74     14.18 o 
   0   1   9       15.67       16.85      1.89 o 
   1   1   9      213.30      246.62      5.56 o 
   2   1   9       35.85       33.23      2.65 o 
   3   1   9      352.86      315.06      7.92 o 
   4   1   9        0.66       -1.71      3.08 o 
   5   1   9      755.98      724.30     12.64 o 
   6   1   9      630.13      605.52     13.08 o 
   7   1   9       33.78       30.81      3.89 o 
   8   1   9       37.39       26.95      4.69 o 
   9   1   9      187.36      164.68      9.90 o 
  10   1   9       17.31       13.53      5.57 o 
  11   1   9        4.01       -4.35      5.45 o 
  12   1   9        0.00        0.16      8.58 o 
  13   1   9       17.75       12.60      9.31 o 
  14   1   9        2.82       -2.79      8.89 o 
 -21   2   9        0.17        3.33      8.72 o 
 -20   2   9        4.91        3.79      8.46 o 
 -19   2   9        2.03        3.60      5.01 o 
 -18   2   9        1.68        0.29      4.31 o 
 -17   2   9       18.24       14.19      4.20 o 
 -16   2   9       10.33        8.40      3.68 o 
 -15   2   9        0.56       -1.52      3.25 o 
 -14   2   9        2.47        0.08      3.10 o 
 -13   2   9      148.95      133.06      7.89 o 
 -12   2   9       56.28       58.22      6.12 o 
 -11   2   9       54.51       67.02     10.07 o 
 -10   2   9        4.20        8.28      2.40 o 
  -9   2   9       15.00       16.06      2.61 o 
  -8   2   9      571.42      607.51     11.97 o 
  -7   2   9      161.20      192.61      8.02 o 
  -6   2   9       39.49       47.58      5.55 o 
  -5   2   9      146.33      150.01      7.03 o 
  -4   2   9       40.55       29.98     12.03 o 
  -3   2   9      209.82      171.30      7.70 o 
  -2   2   9        2.45        3.44      1.53 o 
  -1   2   9        0.11       -0.08      1.55 o 
   0   2   9      407.83      420.94     17.09 o 
   1   2   9       26.28       23.28      2.95 o 
   2   2   9       32.16       25.81      3.22 o 
   3   2   9      106.45       85.44      5.24 o 
   4   2   9      429.95      390.13     10.12 o 
   5   2   9      512.23      464.07     13.37 o 
   6   2   9      318.20      293.09      9.84 o 
   7   2   9      109.72       82.27      6.41 o 
   8   2   9      196.91      203.25      9.44 o 
   9   2   9       17.05       13.60      4.80 o 
  10   2   9      141.67      138.76     11.01 o 
  11   2   9       51.47       48.66     10.05 o 
  12   2   9        1.66      -15.21     15.21 o 
  13   2   9      103.99      124.90     14.79 o 
 -20   3   9        9.32       12.69      8.78 o 
 -19   3   9       35.21       27.80      6.42 o 
 -18   3   9       53.25       58.28      7.98 o 
 -17   3   9      452.51      489.36     15.67 o 
 -16   3   9        0.84        5.39      4.36 o 
 -15   3   9      224.76      224.39     10.73 o 
 -14   3   9       15.12       16.24      4.44 o 
 -13   3   9        2.21        4.75      3.67 o 
 -12   3   9        2.00        2.83      3.80 o 
 -11   3   9       13.76        6.85      3.25 o 
 -10   3   9       94.15       91.05      6.06 o 
  -9   3   9      138.98      141.06      7.16 o 
  -8   3   9      139.62      107.09      6.11 o 
  -7   3   9      798.49      814.59     15.14 o 
  -6   3   9      411.75      447.92     10.42 o 
  -5   3   9      831.05      854.48     16.11 o 
  -4   3   9      350.93      377.75     15.60 o 
  -3   3   9       27.01       29.34      5.71 o 
  -2   3   9      233.43      230.11      8.27 o 
  -1   3   9      302.40      316.19      9.83 o 
   0   3   9       42.08       34.07      4.29 o 
   1   3   9      363.35      364.11     10.33 o 
   2   3   9      459.00      461.60     12.06 o 
   3   3   9      289.84      284.87     10.01 o 
   4   3   9      542.32      506.75     13.74 o 
   5   3   9       72.61       56.25      6.10 o 
   6   3   9       44.03       34.96      5.56 o 
   7   3   9        8.98        3.31      3.85 o 
   8   3   9       29.82       30.06      5.38 o 
   9   3   9      127.14      119.98      9.01 o 
  10   3   9        5.87        3.36      4.99 o 
  11   3   9      158.84      145.23     10.16 o 
  12   3   9        7.13       -6.39     12.55 o 
 -18   4   9       79.56       74.70      9.14 o 
 -17   4   9       52.07       45.35      8.49 o 
 -16   4   9       49.94       59.39      7.55 o 
 -15   4   9       22.18       13.87      4.89 o 
 -14   4   9      281.57      275.86     11.61 o 
 -13   4   9      132.18      118.34      8.21 o 
 -12   4   9       41.14       40.71      5.41 o 
 -11   4   9      425.05      430.50     13.28 o 
 -10   4   9        3.76        8.75      3.58 o 
  -9   4   9      401.51      373.04     10.90 o 
  -8   4   9      676.65      668.46     15.26 o 
  -7   4   9      183.00      207.78      8.05 o 
  -6   4   9       81.78       90.17      5.62 o 
  -5   4   9        0.46       -0.29      2.87 o 
  -4   4   9       90.20       82.93      5.35 o 
  -3   4   9       16.68       15.65      3.24 o 
  -2   4   9      306.74      351.69      9.95 o 
  -1   4   9      274.22      299.02      9.33 o 
   0   4   9      259.07      258.14      8.99 o 
   1   4   9        0.43       -2.86      4.84 o 
   2   4   9      128.30      127.87      7.59 o 
   3   4   9       16.03       15.25      4.99 o 
   4   4   9      281.31      279.52     21.22 o 
   5   4   9      409.15      417.17     13.64 o 
   6   4   9        6.36       13.21      5.24 o 
   7   4   9       38.63       34.83      6.44 o 
   8   4   9       90.94       90.12      8.88 o 
   9   4   9      174.97      158.98     11.46 o 
  10   4   9      343.09      328.88     15.20 o 
 -14   5   9      114.53       99.36      8.74 o 
 -13   5   9       22.53       27.14      9.08 o 
 -12   5   9       51.63       47.44      7.59 o 
 -11   5   9       32.55       28.71      5.29 o 
 -10   5   9        3.10        3.31      4.05 o 
  -9   5   9       14.32       12.82      4.16 o 
  -8   5   9        4.41        3.48      3.68 o 
  -7   5   9       14.32       18.84      4.09 o 
  -6   5   9       70.57       61.01      5.28 o 
  -5   5   9       27.16       23.84      4.10 o 
  -4   5   9      118.42      130.00      7.01 o 
  -3   5   9       99.99      116.62      7.81 o 
  -2   5   9      307.85      325.92     10.12 o 
  -1   5   9      271.58      303.41     11.07 o 
   0   5   9      143.02      141.73     16.42 o 
   1   5   9      315.51      334.83     12.44 o 
   2   5   9       48.50       47.35      7.16 o 
   3   5   9      127.56      139.14     14.78 o 
   4   5   9       84.77      105.98     10.36 o 
   5   5   9       25.22       22.39     12.62 o 
   6   5   9        2.91        2.80      5.74 o 
  -8   6   9       23.27       23.37      5.05 o 
  -7   6   9       29.75       31.28      5.55 o 
  -6   6   9      123.71      130.56      7.82 o 
  -5   6   9      317.49      327.49     10.79 o 
  -4   6   9      350.93      348.08     11.86 o 
  -3   6   9      167.31      193.52      9.83 o 
  -2   6   9       25.50       40.90     10.58 o 
  -1   6   9       41.37       43.47      6.46 o 
   0   6   9      157.48      151.06     15.20 o 
 -22   0  10        5.26       -8.20      8.20 o 
 -21   0  10        1.03       -2.36      9.05 o 
 -20   0  10        0.17       -0.82      8.90 o 
 -19   0  10        3.81       -1.62      8.38 o 
 -18   0  10      905.26      986.91     29.65 o 
 -17   0  10      362.70      379.69     17.35 o 
 -16   0  10      504.07      513.65     19.36 o 
 -15   0  10     1260.28     1330.73     33.06 o 
 -14   0  10      578.14      562.79     12.68 o 
 -13   0  10      778.75      794.88     13.35 o 
 -12   0  10     2444.01     2393.62     51.09 o 
 -11   0  10     1292.87     1199.03     16.57 o 
 -10   0  10      251.56      233.09      6.15 o 
  -9   0  10     4449.79     4584.74     43.96 o 
  -8   0  10        6.66        3.15      1.60 o 
  -7   0  10      683.32      632.58      9.84 o 
  -6   0  10     1272.02     1271.47     20.20 o 
  -5   0  10     1102.55     1095.60     21.80 o 
  -4   0  10      895.63      983.39     18.15 o 
  -3   0  10     2905.20     2986.31     40.76 o 
  -2   0  10     1700.80     1778.65     28.72 o 
  -1   0  10       19.39       14.08      3.42 o 
   0   0  10      187.98      180.06      7.50 o 
   1   0  10      302.30      323.94     10.37 o 
   2   0  10       66.62       59.92      5.51 o 
   3   0  10     3613.48     3445.99     52.26 o 
   4   0  10       82.94       83.33      5.80 o 
   5   0  10      302.85      282.36     21.60 o 
   6   0  10     2155.37     2227.40     51.00 o 
   7   0  10      142.01      138.12     13.24 o 
   8   0  10      181.99      215.00     24.77 o 
   9   0  10      201.24      220.95     17.10 o 
  10   0  10       89.77       86.02     12.03 o 
  11   0  10       25.46       36.27     13.00 o 
  12   0  10      489.78      580.60     30.04 o 
  13   0  10        0.86        1.94     26.63 o 
 -22   1  10      188.76      222.40     26.54 o 
 -21   1  10      141.39      134.66     23.17 o 
 -20   1  10       87.42      107.67     12.53 o 
 -19   1  10      413.10      471.81     15.58 o 
 -18   1  10      157.11      154.10      9.64 o 
 -17   1  10      290.39      316.23      9.66 o 
 -16   1  10     1610.03     1677.77     24.10 o 
 -15   1  10      339.72      323.23      8.21 o 
 -14   1  10      351.88      344.95      8.19 o 
 -13   1  10       54.31       57.74      4.07 o 
 -12   1  10       56.17       56.30      3.29 o 
 -11   1  10       67.87       55.45      3.07 o 
 -10   1  10       36.02       40.90      2.39 o 
  -9   1  10      668.36      640.89      8.81 o 
  -8   1  10      674.79      601.31      8.78 o 
  -7   1  10      329.46      308.80      5.41 o 
  -6   1  10     1929.00     1865.15     18.37 o 
  -5   1  10      751.33      694.62      8.64 o 
  -4   1  10     2489.34     2544.91     24.36 o 
  -3   1  10     1760.96     1715.84     15.97 o 
  -2   1  10       61.13       44.06      2.19 o 
  -1   1  10      333.75      306.07      5.91 o 
   0   1  10       92.85       69.47      3.76 o 
   1   1  10      257.72      251.54      5.97 o 
   2   1  10      738.97      700.68     11.53 o 
   3   1  10      326.81      329.00      8.10 o 
   4   1  10        0.45       -3.07      3.07 o 
   5   1  10      491.30      440.48     10.15 o 
   6   1  10        1.77        2.16      2.84 o 
   7   1  10       14.54       10.59      4.40 o 
   8   1  10       26.74       27.52      4.87 o 
   9   1  10       69.17       62.25      8.67 o 
  10   1  10       74.93       90.13      8.05 o 
  11   1  10       10.13       -5.01     12.42 o 
  12   1  10      130.88      148.23     14.48 o 
  13   1  10      403.95      433.08     34.89 o 
 -21   2  10        8.61        9.74      8.87 o 
 -20   2  10       60.35       41.93      8.16 o 
 -19   2  10       34.06       34.18      6.11 o 
 -18   2  10       41.63       38.47      9.02 o 
 -17   2  10        2.07       -1.23      3.48 o 
 -16   2  10       15.27       14.33      4.02 o 
 -15   2  10      377.93      391.08     10.85 o 
 -14   2  10      550.01      540.67     12.30 o 
 -13   2  10      854.60      836.72     15.19 o 
 -12   2  10      597.41      601.88     12.10 o 
 -11   2  10     1205.28     1123.55     17.16 o 
 -10   2  10     1511.61     1562.83     21.18 o 
  -9   2  10     1441.02     1378.75     18.91 o 
  -8   2  10     1293.83     1256.10     31.08 o 
  -7   2  10      772.47      706.02     19.23 o 
  -6   2  10       14.73       17.48      2.49 o 
  -5   2  10       89.35       99.23      5.33 o 
  -4   2  10      234.35      259.41      5.62 o 
  -3   2  10      287.28      346.94      7.75 o 
  -2   2  10      697.71      736.40     15.09 o 
  -1   2  10      308.03      334.35      7.80 o 
   0   2  10        7.01        7.40      3.04 o 
   1   2  10      217.90      206.74      7.75 o 
   2   2  10      130.62      117.20      9.19 o 
   3   2  10       26.02       32.80      3.98 o 
   4   2  10      268.39      271.09      9.05 o 
   5   2  10        8.15        4.83      3.57 o 
   6   2  10      140.35      125.90      7.55 o 
   7   2  10       73.49       71.95      6.37 o 
   8   2  10      258.70      251.17     10.39 o 
   9   2  10       90.42       82.27      7.29 o 
  10   2  10      106.05       90.30      9.97 o 
  11   2  10      130.81      106.87     13.66 o 
  12   2  10       59.66       25.84     18.50 o 
 -20   3  10       22.11       18.61      7.47 o 
 -19   3  10      204.65      204.16     12.18 o 
 -18   3  10      156.74      134.56      9.85 o 
 -17   3  10       46.37       44.85      6.76 o 
 -16   3  10      385.27      425.05     14.04 o 
 -15   3  10       89.42       69.62      6.85 o 
 -14   3  10      104.22      112.66      7.92 o 
 -13   3  10      240.25      276.37     10.39 o 
 -12   3  10      327.05      304.43     10.40 o 
 -11   3  10       29.22       32.88      4.46 o 
 -10   3  10       57.24       36.11      4.39 o 
  -9   3  10        0.45       -0.16      2.61 o 
  -8   3  10     1934.78     1904.88     28.21 o 
  -7   3  10      746.31      675.43     16.21 o 
  -6   3  10      418.85      405.80     14.39 o 
  -5   3  10      554.41      589.83     19.40 o 
  -4   3  10     1563.08     1620.21     24.44 o 
  -3   3  10      389.39      370.66      9.86 o 
  -2   3  10     1180.96     1211.16     20.11 o 
  -1   3  10      143.97      134.75      6.61 o 
   0   3  10       17.33       20.47      3.65 o 
   1   3  10       22.97       30.05      4.19 o 
   2   3  10       20.91       21.86      5.40 o 
   3   3  10        4.71        8.56      5.38 o 
   4   3  10      184.66      171.56     12.01 o 
   5   3  10      139.27      115.07      8.31 o 
   6   3  10        8.36       -3.04      3.47 o 
   7   3  10        8.09        5.31      4.36 o 
   8   3  10       35.42       20.54      5.41 o 
   9   3  10        0.47       -4.87      4.87 o 
  10   3  10      130.94      126.41      9.42 o 
  11   3  10      236.88      222.47     17.38 o 
 -18   4  10       89.20       79.95      8.65 o 
 -17   4  10        0.17        1.85      5.26 o 
 -16   4  10       14.91       17.35      5.62 o 
 -15   4  10        0.11        4.61      4.52 o 
 -14   4  10       12.59       12.39      4.86 o 
 -13   4  10        3.65        7.74      4.91 o 
 -12   4  10      272.43      287.69     10.69 o 
 -11   4  10      487.93      468.29     13.22 o 
 -10   4  10        0.06        2.12      3.27 o 
  -9   4  10      500.51      470.94     12.45 o 
  -8   4  10        8.79        5.67      3.25 o 
  -7   4  10       61.87       54.96      6.94 o 
  -6   4  10       37.33       34.77      4.16 o 
  -5   4  10        0.72        1.10      2.88 o 
  -4   4  10       72.40       77.07      5.53 o 
  -3   4  10        0.63        4.97      3.18 o 
  -2   4  10      269.75      277.85      9.27 o 
  -1   4  10      360.95      370.64     10.78 o 
   0   4  10      195.56      198.85      9.50 o 
   1   4  10      200.93      217.11     10.21 o 
   2   4  10       70.15       75.71      7.34 o 
   3   4  10      274.64      291.83     12.32 o 
   4   4  10        0.09       -1.09      4.12 o 
   5   4  10       41.66       34.94      6.13 o 
   6   4  10      227.56      225.54     11.59 o 
   7   4  10       47.05       48.33      7.10 o 
   8   4  10      176.81      173.51     11.78 o 
   9   4  10      153.69      137.67     11.11 o 
 -14   5  10       55.11       53.20      7.05 o 
 -13   5  10        6.32        3.34      4.60 o 
 -12   5  10       42.31       26.07      5.54 o 
 -11   5  10      139.36      124.66      8.32 o 
 -10   5  10       18.16       14.26      4.62 o 
  -9   5  10       59.62       52.73      5.72 o 
  -8   5  10        3.31        2.49      3.80 o 
  -7   5  10       14.48        9.31      4.65 o 
  -6   5  10       13.21        6.33      3.74 o 
  -5   5  10        5.32        1.91      3.62 o 
  -4   5  10       33.98       42.66     10.73 o 
  -3   5  10      105.56      107.80      9.17 o 
  -2   5  10       20.78       24.99      4.64 o 
  -1   5  10      212.76      224.95      9.67 o 
   0   5  10        0.19       11.28      8.51 o 
   1   5  10        2.89        3.21      6.66 o 
   2   5  10       31.38       33.34      6.55 o 
   3   5  10       20.54       15.38      7.67 o 
   4   5  10       28.12       25.70     10.25 o 
   5   5  10       13.93        9.28     11.18 o 
  -7   6  10        2.21       -2.45      4.49 o 
  -6   6  10        1.91       -1.72      4.46 o 
  -5   6  10        0.00       11.26      4.68 o 
  -4   6  10       58.45       51.15     10.05 o 
  -3   6  10       39.94       40.09      8.43 o 
  -2   6  10        2.27        2.20      7.31 o 
  -1   6  10      174.98      193.45     16.33 o 
 -22   1  11       33.45       33.89     12.46 o 
 -21   1  11      125.16      113.47     13.31 o 
 -20   1  11        0.37        5.18      7.20 o 
 -19   1  11       47.35       35.32      6.39 o 
 -18   1  11      282.24      317.29     12.67 o 
 -17   1  11      127.38      110.69      6.57 o 
 -16   1  11        0.94       -1.08      3.46 o 
 -15   1  11       34.45       26.35      3.43 o 
 -14   1  11       69.14       64.75      4.30 o 
 -13   1  11       32.48       34.74      3.36 o 
 -12   1  11       90.02      109.00      5.79 o 
 -11   1  11      597.55      614.06     10.05 o 
 -10   1  11       53.28       41.52      3.09 o 
  -9   1  11       83.93      106.86      5.70 o 
  -8   1  11        0.43       -0.94      1.36 o 
  -7   1  11      177.06      161.69      4.17 o 
  -6   1  11       20.18       15.77      1.74 o 
  -5   1  11     1334.58     1447.47     13.46 o 
  -4   1  11       19.77       11.00      1.57 o 
  -3   1  11      378.86      369.77      5.82 o 
  -2   1  11       98.25       98.68      3.18 o 
  -1   1  11       94.35       74.58      3.86 o 
   0   1  11      170.65      164.49      5.66 o 
   1   1  11       32.11       31.32      3.17 o 
   2   1  11       70.29       65.37      4.22 o 
   3   1  11      195.44      184.87     10.17 o 
   4   1  11      125.11      105.83      5.59 o 
   5   1  11        0.30       -0.97      2.99 o 
   6   1  11        7.40        3.04      3.13 o 
   7   1  11        2.96       -3.68      3.68 o 
   8   1  11       38.91       29.26      6.10 o 
   9   1  11       13.73       16.17      9.20 o 
  10   1  11      167.82      200.40     19.52 o 
  11   1  11       83.56       73.85     11.98 o 
  12   1  11      253.29      263.74     18.59 o 
 -21   2  11        0.39        9.54      8.76 o 
 -20   2  11       10.35       14.06      9.63 o 
 -19   2  11       15.89       22.20      5.67 o 
 -18   2  11        6.67        4.96      4.55 o 
 -17   2  11       44.06       39.07      5.09 o 
 -16   2  11       70.69       74.03      8.77 o 
 -15   2  11       67.60       58.11      5.63 o 
 -14   2  11       62.32       56.17      4.95 o 
 -13   2  11        5.77        4.72      3.13 o 
 -12   2  11      357.43      347.20      9.23 o 
 -11   2  11      209.43      175.88      6.75 o 
 -10   2  11        9.97        6.03      2.48 o 
  -9   2  11       40.67       44.62      3.62 o 
  -8   2  11       31.78       30.54      3.75 o 
  -7   2  11        7.61        4.68      1.80 o 
  -6   2  11       90.23       90.27      6.25 o 
  -5   2  11      480.03      518.88     10.62 o 
  -4   2  11      242.36      256.56      9.72 o 
  -3   2  11       45.41       46.44      3.16 o 
  -2   2  11       81.69       82.76      4.43 o 
  -1   2  11      290.78      288.47      7.79 o 
   0   2  11        0.19        0.73      2.39 o 
   1   2  11      127.82      131.92      6.17 o 
   2   2  11       41.58       30.93      3.90 o 
   3   2  11       11.32        5.87      4.93 o 
   4   2  11      239.89      240.02     10.27 o 
   5   2  11      296.50      303.18     10.30 o 
   6   2  11       62.84       63.65      9.16 o 
   7   2  11       15.57       14.25      4.62 o 
   8   2  11       25.23       16.00      4.90 o 
   9   2  11       60.39       57.32      8.14 o 
  10   2  11        0.58       -6.33      6.33 o 
  11   2  11       20.03        3.16     21.25 o 
 -20   3  11        2.55        7.40      6.59 o 
 -19   3  11       14.63       11.56      5.80 o 
 -18   3  11       19.56       22.54      5.75 o 
 -17   3  11      257.19      288.10     12.79 o 
 -16   3  11        5.97        0.10      4.18 o 
 -15   3  11       34.12       22.40      5.15 o 
 -14   3  11        3.57       -2.03      7.83 o 
 -13   3  11        5.59        3.20      3.67 o 
 -12   3  11       94.66       82.60      6.40 o 
 -11   3  11      131.66      113.02      7.08 o 
 -10   3  11        9.88       23.04      3.88 o 
  -9   3  11      170.51      184.59      7.70 o 
  -8   3  11        7.00        4.50      2.80 o 
  -7   3  11        0.56       -0.83      2.60 o 
  -6   3  11      355.48      384.53     17.17 o 
  -5   3  11     2410.21     2542.20     40.85 o 
  -4   3  11      127.38      146.15      6.94 o 
  -3   3  11       68.49       59.04      5.01 o 
  -2   3  11      277.90      269.77      9.03 o 
  -1   3  11      106.76      103.01      7.91 o 
   0   3  11       89.60      102.21      6.57 o 
   1   3  11        6.69        2.88      3.28 o 
   2   3  11       52.89       40.80      5.12 o 
   3   3  11       14.49        6.72      4.05 o 
   4   3  11       34.13       29.40      5.45 o 
   5   3  11      268.69      250.89     11.20 o 
   6   3  11      360.62      395.46     12.36 o 
   7   3  11      481.83      502.62     14.47 o 
   8   3  11      156.27      153.31      9.62 o 
   9   3  11       25.25       13.46      6.91 o 
  10   3  11       27.87       21.77      7.70 o 
 -18   4  11       10.29        7.74      5.65 o 
 -17   4  11       76.47       86.38      8.90 o 
 -16   4  11        1.05        0.05      4.92 o 
 -15   4  11        6.68       10.31      4.84 o 
 -14   4  11      146.27      126.48      8.88 o 
 -13   4  11       36.12       26.87      5.05 o 
 -12   4  11        1.18        3.50      3.90 o 
 -11   4  11     1049.38     1043.71     20.84 o 
 -10   4  11      209.05      166.22      8.41 o 
  -9   4  11      120.94       93.34      6.64 o 
  -8   4  11      200.00      200.90      9.52 o 
  -7   4  11       55.37       51.71      5.08 o 
  -6   4  11        1.80       -0.17      2.99 o 
  -5   4  11       81.45       88.10      6.06 o 
  -4   4  11      474.64      470.93     12.08 o 
  -3   4  11       25.36       30.49      4.52 o 
  -2   4  11      355.27      365.64     11.03 o 
  -1   4  11      324.96      326.18     12.00 o 
   0   4  11      447.29      459.26     17.94 o 
   1   4  11      484.42      510.18     15.49 o 
   2   4  11       59.59       63.10      7.16 o 
   3   4  11       68.96       91.81      9.36 o 
   4   4  11      292.47      282.30     13.22 o 
   5   4  11      125.99      129.76     12.19 o 
   6   4  11       25.41       22.58      6.08 o 
   7   4  11       44.67       57.11      8.02 o 
   8   4  11        2.27       -6.81      7.77 o 
 -14   5  11        1.29       -0.07      4.86 o 
 -13   5  11        0.01        4.26      9.26 o 
 -12   5  11       59.41       56.72      9.93 o 
 -11   5  11       74.65       56.50      6.45 o 
 -10   5  11      184.96      172.77     10.40 o 
  -9   5  11      235.76      236.73     10.05 o 
  -8   5  11      370.16      359.00     11.53 o 
  -7   5  11      233.03      242.85     13.47 o 
  -6   5  11       76.58       84.65      6.67 o 
  -5   5  11       21.53       26.04      5.41 o 
  -4   5  11       38.37       37.71      5.21 o 
  -3   5  11       55.04       64.30      6.12 o 
  -2   5  11      259.91      282.06     10.71 o 
  -1   5  11      163.20      154.03     12.52 o 
   0   5  11      166.63      177.24     10.18 o 
   1   5  11        1.32        1.04      7.75 o 
   2   5  11       35.19       24.81     12.97 o 
   3   5  11       22.06       20.57     13.28 o 
   4   5  11       26.56       22.22      6.66 o 
   5   5  11       27.89       19.00     12.54 o 
  -6   6  11        0.86        5.23      8.26 o 
  -5   6  11       54.91       57.90      6.20 o 
  -4   6  11        5.56        6.37      7.02 o 
 -22   0  12        3.62       19.87     10.50 o 
 -21   0  12       73.22       60.29     12.67 o 
 -20   0  12      418.32      494.91     26.99 o 
 -19   0  12      366.22      402.90     23.99 o 
 -18   0  12     1837.77     1972.25     59.88 o 
 -17   0  12       64.59       44.06     10.23 o 
 -16   0  12     1045.88     1078.17     29.11 o 
 -15   0  12      380.65      363.73     15.39 o 
 -14   0  12      652.47      649.00     13.68 o 
 -13   0  12      646.30      630.51     13.03 o 
 -12   0  12      920.56     1023.31     21.76 o 
 -11   0  12        5.71        2.13      3.02 o 
 -10   0  12      914.40      866.39     13.28 o 
  -9   0  12      252.23      261.29      6.57 o 
  -8   0  12     1015.71     1110.89     24.62 o 
  -7   0  12     1691.19     1715.43     23.70 o 
  -6   0  12     2588.31     2604.88     37.14 o 
  -5   0  12        6.36        1.50      2.43 o 
  -4   0  12       37.00       45.51      4.62 o 
  -3   0  12      241.50      258.86      7.48 o 
  -2   0  12      260.24      211.59     11.60 o 
  -1   0  12     1346.40     1262.14     33.24 o 
   0   0  12     1527.29     1353.39     25.25 o 
   1   0  12     1446.66     1284.75     24.99 o 
   2   0  12      228.77      230.72      8.60 o 
   3   0  12     3474.02     3319.38     52.50 o 
   4   0  12      440.31      436.00     20.58 o 
   5   0  12      284.26      313.83     18.67 o 
   6   0  12      166.80      174.86     15.02 o 
   7   0  12      140.28      125.61     13.64 o 
   8   0  12      238.01      234.17     18.01 o 
   9   0  12      306.56      338.67     20.67 o 
  10   0  12      174.23      216.18     25.23 o 
  11   0  12       61.73       60.04     11.95 o 
  12   0  12       66.33       55.52     12.01 o 
 -22   1  12      182.26      173.48     19.56 o 
 -21   1  12       63.54       86.46     14.95 o 
 -20   1  12       62.50       57.34     10.04 o 
 -19   1  12      284.67      307.93     12.84 o 
 -18   1  12      145.69      131.45      7.91 o 
 -17   1  12        3.69       -3.02      3.02 o 
 -16   1  12        4.04       -1.74      4.07 o 
 -15   1  12      173.36      155.81      6.22 o 
 -14   1  12      747.66      773.48     12.62 o 
 -13   1  12      482.02      445.05      9.06 o 
 -12   1  12     1667.19     1681.85     20.34 o 
 -11   1  12     1010.26     1018.31     14.01 o 
 -10   1  12      778.69      723.32     11.00 o 
  -9   1  12     1387.23     1454.32     16.00 o 
  -8   1  12      750.74      752.51      9.98 o 
  -7   1  12     1308.47     1206.02     12.66 o 
  -6   1  12       22.27       18.81      2.13 o 
  -5   1  12      548.33      449.41      6.91 o 
  -4   1  12      972.93      992.89     11.09 o 
  -3   1  12      353.33      324.35      5.96 o 
  -2   1  12      582.39      540.85      7.74 o 
  -1   1  12      141.08      123.86      4.98 o 
   0   1  12       23.05       31.64      3.22 o 
   1   1  12       22.52       22.77      3.12 o 
   2   1  12      329.55      312.10     11.56 o 
   3   1  12      399.15      372.03      9.39 o 
   4   1  12      270.23      269.07      8.32 o 
   5   1  12       77.75       72.84      5.79 o 
   6   1  12      439.43      460.12     12.52 o 
   7   1  12      299.87      323.93     11.36 o 
   8   1  12      311.23      302.66     15.02 o 
   9   1  12      508.92      546.93     28.23 o 
  10   1  12      272.94      303.83     18.94 o 
  11   1  12       11.43       -7.16     22.13 o 
 -21   2  12      374.42      407.58     22.31 o 
 -20   2  12       14.44       12.08      6.32 o 
 -19   2  12      730.26      810.39     19.95 o 
 -18   2  12       67.85       60.88      6.62 o 
 -17   2  12      219.65      245.59      9.38 o 
 -16   2  12      413.29      436.73     11.71 o 
 -15   2  12      840.45      856.23     16.28 o 
 -14   2  12      524.45      497.75     11.74 o 
 -13   2  12       16.71       17.81      3.46 o 
 -12   2  12        9.57       10.83      3.06 o 
 -11   2  12      255.93      236.97      7.67 o 
 -10   2  12      412.65      363.86      9.63 o 
  -9   2  12       13.06       15.54      2.81 o 
  -8   2  12      301.47      278.01      7.45 o 
  -7   2  12       11.25        8.26      2.61 o 
  -6   2  12       46.50       45.62      5.34 o 
  -5   2  12      214.58      256.25     12.65 o 
  -4   2  12     1169.18     1105.63     16.48 o 
  -3   2  12      645.72      656.97     13.12 o 
  -2   2  12      666.71      652.52     12.03 o 
  -1   2  12      402.61      405.33      9.61 o 
   0   2  12      655.78      636.81     12.68 o 
   1   2  12        8.29        3.70      2.93 o 
   2   2  12     1216.04     1152.13     19.24 o 
   3   2  12      785.31      790.20     15.83 o 
   4   2  12     1145.39     1156.32     20.41 o 
   5   2  12      705.68      710.27     21.67 o 
   6   2  12      159.54      143.88     12.48 o 
   7   2  12       15.45       15.64      5.96 o 
   8   2  12      161.11      156.88     11.05 o 
   9   2  12      257.61      253.01     17.32 o 
  10   2  12      117.69      112.10     21.47 o 
  11   2  12      180.24      166.13     16.32 o 
 -20   3  12       57.29       58.49      9.08 o 
 -19   3  12       32.30       24.49      6.87 o 
 -18   3  12        0.01       -3.05      4.49 o 
 -17   3  12       12.36       10.22      5.00 o 
 -16   3  12       45.32       44.39      6.22 o 
 -15   3  12       32.43       47.29      6.15 o 
 -14   3  12       64.40       71.85      6.75 o 
 -13   3  12      515.79      484.28     13.61 o 
 -12   3  12        0.70        2.12      3.24 o 
 -11   3  12      677.54      626.42     14.76 o 
 -10   3  12        1.51        3.35      2.99 o 
  -9   3  12       26.24       31.36      4.14 o 
  -8   3  12        4.73        1.39      2.65 o 
  -7   3  12      223.47      227.36      9.75 o 
  -6   3  12        4.24       11.65      3.31 o 
  -5   3  12      443.05      466.54     11.85 o 
  -4   3  12      418.04      413.20     11.19 o 
  -3   3  12        0.05        2.48      2.77 o 
  -2   3  12      203.41      200.00      9.33 o 
  -1   3  12       42.91       39.73      5.41 o 
   0   3  12        0.17        1.68      3.77 o 
   1   3  12        6.14        6.84      3.55 o 
   2   3  12       35.22       26.18      4.91 o 
   3   3  12      112.54      102.10     11.69 o 
   4   3  12      100.58       92.18      8.69 o 
   5   3  12      288.36      304.55     12.61 o 
   6   3  12      571.24      566.60     15.29 o 
   7   3  12      448.45      445.66     14.13 o 
   8   3  12      498.23      515.90     15.74 o 
   9   3  12        0.11       -4.12      6.45 o 
 -18   4  12      309.26      295.48     21.34 o 
 -17   4  12      102.04       95.98      9.02 o 
 -16   4  12      110.30      102.67      8.80 o 
 -15   4  12        2.33        0.44      4.41 o 
 -14   4  12        2.02        1.64      4.28 o 
 -13   4  12        4.71        4.18      4.02 o 
 -12   4  12      473.00      445.45     13.44 o 
 -11   4  12       79.34       70.95      6.43 o 
 -10   4  12       35.28       39.54      5.24 o 
  -9   4  12        8.75        9.39      3.76 o 
  -8   4  12      187.67      176.22      8.33 o 
  -7   4  12      197.93      195.61      8.65 o 
  -6   4  12      105.08      101.76      7.69 o 
  -5   4  12       18.48       20.02      4.09 o 
  -4   4  12       70.48       73.57      6.40 o 
  -3   4  12      196.04      208.53      9.09 o 
  -2   4  12       17.56       15.68      4.82 o 
  -1   4  12       66.79       80.89      7.37 o 
   0   4  12      172.40      168.95      9.99 o 
   1   4  12      372.44      408.22     14.38 o 
   2   4  12       79.53       89.00      8.60 o 
   3   4  12      129.54      125.05      9.94 o 
   4   4  12       64.92       50.94      7.54 o 
   5   4  12        7.24        6.33      7.71 o 
   6   4  12        1.84        2.30      6.07 o 
   7   4  12        1.57       -0.40      6.31 o 
 -14   5  12      183.99      157.91     10.39 o 
 -13   5  12      388.55      359.29     21.79 o 
 -12   5  12        0.24        2.80      4.56 o 
 -11   5  12       57.93       57.52      6.54 o 
 -10   5  12       24.88       24.83      6.99 o 
  -9   5  12       55.81       57.34      6.87 o 
  -8   5  12      157.56      147.80      8.49 o 
  -7   5  12        4.10       -3.87      3.87 o 
  -6   5  12       41.72       36.84      5.27 o 
  -5   5  12        3.00        9.37      6.45 o 
  -4   5  12      279.22      285.35     10.66 o 
  -3   5  12       94.10       98.90      7.53 o 
  -2   5  12        9.05       11.29      5.11 o 
  -1   5  12       47.38       49.77     11.08 o 
   0   5  12      123.88      141.80     12.94 o 
   1   5  12      111.32      112.84      9.49 o 
   2   5  12       32.69       21.65      6.83 o 
   3   5  12      114.04       92.69     15.86 o 
   4   5  12       75.60       59.16      9.01 o 
 -22   1  13       14.15        7.00     10.82 o 
 -21   1  13      287.60      302.88     23.93 o 
 -20   1  13      121.67      119.59     13.05 o 
 -19   1  13       92.54       70.72      7.62 o 
 -18   1  13      123.08      117.30      8.58 o 
 -17   1  13       38.26       27.29      4.28 o 
 -16   1  13        0.42       -0.31      2.95 o 
 -15   1  13      143.40      155.04      6.33 o 
 -14   1  13      146.79      140.61      5.87 o 
 -13   1  13      434.75      400.58      8.61 o 
 -12   1  13       54.51       54.67      3.81 o 
 -11   1  13      659.94      715.30     11.35 o 
 -10   1  13      928.51      940.54     13.26 o 
  -9   1  13      636.76      652.37     10.35 o 
  -8   1  13      348.36      368.76      7.55 o 
  -7   1  13      270.34      250.22      6.47 o 
  -6   1  13        0.74        4.95      7.47 o 
  -5   1  13      848.75      887.61     12.44 o 
  -4   1  13      131.65      116.59      5.00 o 
  -3   1  13      164.80      153.67      9.14 o 
  -2   1  13       40.38       38.67      2.88 o 
  -1   1  13       32.57       42.38      3.54 o 
   0   1  13       88.62       91.23      6.56 o 
   1   1  13     3273.00     3096.25     34.63 o 
   2   1  13      190.43      185.12     11.24 o 
   3   1  13      270.48      268.39      8.36 o 
   4   1  13        2.94       -2.25      3.98 o 
   5   1  13      193.05      162.79      8.28 o 
   6   1  13      323.81      345.95     13.22 o 
   7   1  13        0.52        7.57      5.63 o 
   8   1  13       29.81       24.37     11.28 o 
   9   1  13        0.94       -4.32      8.70 o 
  10   1  13       61.75       52.60     11.76 o 
  11   1  13       24.28       13.93     11.78 o 
 -21   2  13      193.51      276.42     19.20 o 
 -20   2  13       54.80       76.03      9.09 o 
 -19   2  13       36.38       24.48      7.74 o 
 -18   2  13       61.95       57.93      8.58 o 
 -17   2  13       20.17       13.40      4.14 o 
 -16   2  13        1.26        0.37      3.31 o 
 -15   2  13       75.58       73.49      5.85 o 
 -14   2  13        1.15        1.78      2.99 o 
 -13   2  13      133.17      149.93      7.98 o 
 -12   2  13      774.53      721.04     13.74 o 
 -11   2  13       93.98       98.74      5.64 o 
 -10   2  13        3.31        2.74      2.47 o 
  -9   2  13       13.88       20.41      3.16 o 
  -8   2  13      586.33      616.70     11.78 o 
  -7   2  13      111.23      105.69      5.42 o 
  -6   2  13      253.84      225.95      7.74 o 
  -5   2  13      334.46      293.64      8.03 o 
  -4   2  13        2.66        5.75      2.98 o 
  -3   2  13        1.18       -1.05      2.52 o 
  -2   2  13      229.02      183.23      7.10 o 
  -1   2  13       58.08       60.39      4.75 o 
   0   2  13      300.08      337.50      9.64 o 
   1   2  13       28.31       30.84      4.74 o 
   2   2  13       36.92       28.59      4.48 o 
   3   2  13      295.37      271.24      9.89 o 
   4   2  13      206.07      213.92      9.39 o 
   5   2  13        5.32        0.63      3.90 o 
   6   2  13       15.06       13.32      4.83 o 
   7   2  13        8.71       -4.89      5.29 o 
   8   2  13       39.11       36.66      7.95 o 
   9   2  13        9.93       -3.08      9.91 o 
  10   2  13      135.92      136.02     21.40 o 
 -20   3  13        0.63        1.24      6.19 o 
 -19   3  13       33.40       46.40      7.10 o 
 -18   3  13      101.33      108.66      8.89 o 
 -17   3  13        3.00       -2.06      4.31 o 
 -16   3  13        8.02       -2.78      4.03 o 
 -15   3  13       92.91       84.92      7.45 o 
 -14   3  13      425.95      438.98     13.45 o 
 -13   3  13      127.65      151.22      9.25 o 
 -12   3  13      213.96      206.46      9.45 o 
 -11   3  13      151.90      155.03      8.33 o 
 -10   3  13        0.32        1.03      2.96 o 
  -9   3  13        0.39       -0.29      2.75 o 
  -8   3  13       31.99       31.47      4.71 o 
  -7   3  13        0.46       -2.69      2.85 o 
  -6   3  13      140.68      157.44      8.84 o 
  -5   3  13      708.28      713.06     15.45 o 
  -4   3  13      124.94      116.75     10.04 o 
  -3   3  13        5.60        5.95      3.80 o 
  -2   3  13      141.57      141.59      9.02 o 
  -1   3  13      147.25      163.36     12.74 o 
   0   3  13       51.48       48.56      6.33 o 
   1   3  13       75.18       62.88     11.35 o 
   2   3  13      127.07      111.61      9.12 o 
   3   3  13       23.45       20.64      5.34 o 
   4   3  13        1.87        0.84      4.01 o 
   5   3  13      176.03      166.66     13.29 o 
   6   3  13      313.81      315.45     12.21 o 
   7   3  13      471.36      516.52     15.65 o 
   8   3  13       38.98       37.89      6.82 o 
 -18   4  13       42.48       16.18      6.14 o 
 -17   4  13      147.97      147.01     10.66 o 
 -16   4  13      165.25      158.13     11.51 o 
 -15   4  13      170.22      185.89     11.30 o 
 -14   4  13      156.35      128.07      8.94 o 
 -13   4  13       65.67       50.90      6.22 o 
 -12   4  13        2.17        0.11      3.80 o 
 -11   4  13       38.52       31.89      5.00 o 
 -10   4  13      209.12      207.66      9.54 o 
  -9   4  13       54.51       45.39      5.41 o 
  -8   4  13        9.25       -1.60      3.26 o 
  -7   4  13       16.81       15.37      4.14 o 
  -6   4  13       77.56       85.06      6.52 o 
  -5   4  13        8.01       22.46     15.02 o 
  -4   4  13      759.50      802.99     19.63 o 
  -3   4  13      150.76      186.45      9.03 o 
  -2   4  13       55.68       56.72      6.74 o 
  -1   4  13        2.72        4.38      5.47 o 
   0   4  13        0.28        6.85      5.08 o 
   1   4  13       67.26       75.07      8.10 o 
   2   4  13        0.68        5.87      5.04 o 
   3   4  13       70.08       60.27     12.33 o 
   4   4  13      281.60      269.25     13.85 o 
   5   4  13        0.95       -3.36      5.76 o 
   6   4  13        1.62       -0.98      6.29 o 
 -14   5  13       98.04       91.65      9.72 o 
 -13   5  13       15.90       17.29      5.50 o 
 -12   5  13       53.88       56.69      6.78 o 
 -11   5  13      288.27      261.79     11.44 o 
 -10   5  13      149.45      144.99     10.18 o 
  -9   5  13      213.32      216.41     11.91 o 
  -8   5  13      170.37      183.95      9.68 o 
  -7   5  13       74.56       66.09      7.42 o 
  -6   5  13        4.99        9.32      4.27 o 
  -5   5  13       36.40       41.44      5.72 o 
  -4   5  13        0.98        5.89      4.40 o 
  -3   5  13        9.57       11.45      5.70 o 
  -2   5  13        1.34        7.98      8.83 o 
  -1   5  13        9.14       16.91      8.59 o 
   0   5  13       12.04       15.73     10.67 o 
   1   5  13      127.04      115.43      9.98 o 
   2   5  13      106.95      118.46     17.21 o 
 -23   0  14      106.90       97.80     15.17 o 
 -22   0  14      106.03      117.01     15.70 o 
 -21   0  14      281.35      299.48     22.58 o 
 -20   0  14      181.57      184.46     18.30 o 
 -19   0  14      287.96      312.78     21.84 o 
 -18   0  14       62.88       35.38     10.79 o 
 -17   0  14       58.23       41.97      9.84 o 
 -16   0  14     1022.02     1003.83     36.47 o 
 -15   0  14      331.92      373.65     20.87 o 
 -14   0  14        5.79       10.90      3.83 o 
 -13   0  14      107.15      116.47      7.27 o 
 -12   0  14       55.84       58.75      4.15 o 
 -11   0  14       32.20       18.30      4.14 o 
 -10   0  14      217.26      202.11      8.14 o 
  -9   0  14      969.71      888.19     78.41 o 
  -8   0  14     2348.52     2255.41     77.58 o 
  -7   0  14      523.65      597.60     27.19 o 
  -6   0  14     2245.63     2210.57     35.14 o 
  -5   0  14       98.59       78.46      6.09 o 
  -4   0  14      250.75      242.48      9.56 o 
  -3   0  14     1645.88     1490.71     27.05 o 
  -2   0  14     4541.72     4293.90     62.76 o 
  -1   0  14     3057.29     2901.51     39.08 o 
   0   0  14     1770.30     1684.85     26.22 o 
   1   0  14        2.64        5.77      8.22 o 
   2   0  14        5.50        7.16      6.42 o 
   3   0  14      829.66      788.98     29.60 o 
   4   0  14      317.65      274.33     27.28 o 
   5   0  14      237.59      231.91     17.50 o 
   6   0  14      272.54      277.34     19.15 o 
   7   0  14       16.65       16.02      9.31 o 
   8   0  14       87.73       91.92     13.10 o 
   9   0  14      191.82      175.25     25.73 o 
  10   0  14      750.59      781.57     30.58 o 
 -22   1  14        5.18       -7.04      9.89 o 
 -21   1  14      253.53      284.74     23.49 o 
 -20   1  14        4.65       13.79     10.35 o 
 -19   1  14      221.72      222.51     35.47 o 
 -18   1  14      649.61      662.13     18.07 o 
 -17   1  14      486.11      475.35     11.55 o 
 -16   1  14      131.81      128.85      6.54 o 
 -15   1  14       11.32       15.35      3.01 o 
 -14   1  14      226.75      214.80      6.73 o 
 -13   1  14        3.17       -2.38      2.46 o 
 -12   1  14      748.80      757.50     12.15 o 
 -11   1  14      528.41      494.54      9.28 o 
 -10   1  14      464.16      425.35      8.52 o 
  -9   1  14       55.93       51.43      3.46 o 
  -8   1  14      683.18      688.59     10.81 o 
  -7   1  14       85.52       83.01      4.40 o 
  -6   1  14      229.68      285.23      8.29 o 
  -5   1  14       21.31       24.32      4.20 o 
  -4   1  14        5.22       11.15      2.52 o 
  -3   1  14      143.41      130.96      5.24 o 
  -2   1  14      252.50      249.88      7.27 o 
  -1   1  14      399.19      380.03      9.00 o 
   0   1  14     3847.09     3731.39     40.43 o 
   1   1  14     1333.34     1301.76     18.57 o 
   2   1  14      618.89      585.31     11.92 o 
   3   1  14     1405.40     1321.23     19.40 o 
   4   1  14      318.14      295.24     10.29 o 
   5   1  14      321.12      319.49     12.34 o 
   6   1  14       65.03       59.92      9.47 o 
   7   1  14      231.24      247.29     17.27 o 
   8   1  14        0.15      -10.73     11.22 o 
   9   1  14      139.17      142.57     14.84 o 
  10   1  14        5.37      -11.92     17.19 o 
 -21   2  14       10.51        7.73     17.02 o 
 -20   2  14        5.33        5.65      5.12 o 
 -19   2  14      256.32      255.36     11.68 o 
 -18   2  14      103.97       85.40      7.62 o 
 -17   2  14       47.78       47.93      5.39 o 
 -16   2  14       94.41      112.81      7.08 o 
 -15   2  14      206.49      207.13     11.66 o 
 -14   2  14      136.64      149.14      7.40 o 
 -13   2  14      104.02       87.68      5.88 o 
 -12   2  14      168.88      194.63      7.59 o 
 -11   2  14      445.60      421.77     10.24 o 
 -10   2  14      360.92      330.43      8.89 o 
  -9   2  14       96.60      102.65      5.17 o 
  -8   2  14      156.60      202.99     15.01 o 
  -7   2  14     3526.48     3462.17     43.48 o 
  -6   2  14      120.96      121.27     10.27 o 
  -5   2  14     1255.04     1182.36     28.93 o 
  -4   2  14     2378.90     2234.50     32.00 o 
  -3   2  14      570.46      553.07     13.19 o 
  -2   2  14        3.84       -2.56      2.69 o 
  -1   2  14      338.55      304.52      9.25 o 
   0   2  14        6.70        6.21      3.14 o 
   1   2  14      290.73      297.77      9.78 o 
   2   2  14      226.44      195.36     10.94 o 
   3   2  14       51.55       34.91      5.15 o 
   4   2  14       18.54       19.69      4.68 o 
   5   2  14      144.31      155.93     10.78 o 
   6   2  14       74.19       58.30      7.76 o 
   7   2  14      391.97      370.68     19.21 o 
   8   2  14      219.81      178.89     15.58 o 
   9   2  14        2.67       -9.97      9.97 o 
 -20   3  14        5.62       15.01      7.23 o 
 -19   3  14        6.03        7.73      5.28 o 
 -18   3  14        0.18        0.64      4.62 o 
 -17   3  14       14.77        9.16      4.97 o 
 -16   3  14      166.63      160.08      9.98 o 
 -15   3  14      497.48      498.17     18.29 o 
 -14   3  14      313.12      317.72     11.71 o 
 -13   3  14      588.79      576.65     15.24 o 
 -12   3  14       51.41       57.50      5.89 o 
 -11   3  14        2.14       -1.75      3.17 o 
 -10   3  14       79.34       82.96      6.40 o 
  -9   3  14       21.69       18.07      3.99 o 
  -8   3  14      104.72      123.98      7.62 o 
  -7   3  14      734.86      726.56     15.95 o 
  -6   3  14        4.43        8.20      4.42 o 
  -5   3  14      164.09      163.20      8.32 o 
  -4   3  14      400.22      386.77     13.18 o 
  -3   3  14      235.71      201.20     14.88 o 
  -2   3  14      478.14      489.04     15.44 o 
  -1   3  14      199.54      196.96     10.43 o 
   0   3  14       59.65       63.93      7.42 o 
   1   3  14       17.16       19.79      5.53 o 
   2   3  14      126.42      136.16     10.42 o 
   3   3  14      189.69      192.93     11.20 o 
   4   3  14      174.15      172.03     11.30 o 
   5   3  14      231.51      212.62     10.47 o 
   6   3  14       57.79       57.80      7.82 o 
   7   3  14        2.48       -5.09      5.09 o 
   8   3  14        1.98       -6.51     12.28 o 
 -18   4  14       21.66       17.18      6.16 o 
 -17   4  14       22.19       18.20      6.01 o 
 -16   4  14        2.20       -0.22      4.81 o 
 -15   4  14       77.92       74.92      7.61 o 
 -14   4  14       12.33        5.63      4.48 o 
 -13   4  14        1.43        6.14      4.25 o 
 -12   4  14       81.79       63.41      7.96 o 
 -11   4  14        6.35        7.56      4.20 o 
 -10   4  14       25.06        9.78      4.15 o 
  -9   4  14        2.80       -0.07      3.56 o 
  -8   4  14       20.23       16.65      5.88 o 
  -7   4  14       12.59        8.34      4.11 o 
  -6   4  14       20.68       20.77      4.53 o 
  -5   4  14      241.44      252.83     10.29 o 
  -4   4  14      185.00      180.94      9.19 o 
  -3   4  14      120.79      133.68      9.36 o 
  -2   4  14      137.69      137.36      9.72 o 
  -1   4  14        6.74        9.43      4.73 o 
   0   4  14      178.44      189.66     11.42 o 
   1   4  14       10.66        5.95      6.80 o 
   2   4  14        3.97        4.31      5.35 o 
   3   4  14       77.17       79.02      9.11 o 
   4   4  14      146.91      134.68     11.49 o 
   5   4  14      126.84      130.36     12.07 o 
 -14   5  14      171.61      159.35     10.44 o 
 -13   5  14      636.68      604.79     17.26 o 
 -12   5  14       53.38       51.68      6.78 o 
 -11   5  14       94.14       84.55      7.82 o 
 -10   5  14       27.49       17.90      5.31 o 
  -9   5  14       58.48       51.96      6.53 o 
  -8   5  14      388.02      381.28     12.92 o 
  -7   5  14       21.35       19.10      5.92 o 
  -6   5  14      113.83      105.52      7.92 o 
  -5   5  14      150.59      164.16      9.57 o 
  -4   5  14       45.62       34.02     12.44 o 
  -3   5  14        1.20        9.16      7.29 o 
  -2   5  14       15.05       15.70      7.75 o 
  -1   5  14       79.63       88.08     19.63 o 
   0   5  14      117.50      125.77     10.22 o 
   1   5  14      201.05      200.21     12.89 o 
 -22   1  15       36.74       44.42     12.93 o 
 -21   1  15        3.04        4.26     10.07 o 
 -20   1  15      214.28      252.99     21.68 o 
 -19   1  15      165.63      159.91     35.36 o 
 -18   1  15      213.50      207.48     12.54 o 
 -17   1  15       80.60       67.96      5.40 o 
 -16   1  15        3.10        1.13      3.01 o 
 -15   1  15      134.87      124.34      6.58 o 
 -14   1  15        0.41        0.26      2.45 o 
 -13   1  15      120.36      113.78      5.33 o 
 -12   1  15      209.28      202.65      6.44 o 
 -11   1  15       15.92       13.20      2.74 o 
 -10   1  15       88.60       80.66      4.34 o 
  -9   1  15      453.94      456.61      8.85 o 
  -8   1  15      324.77      310.11      7.83 o 
  -7   1  15      132.66      109.97      5.27 o 
  -6   1  15       57.96       44.44      3.70 o 
  -5   1  15      100.89      116.71      6.94 o 
  -4   1  15       66.14       74.80      4.34 o 
  -3   1  15      144.76      129.56      5.05 o 
  -2   1  15      119.93      113.57      5.81 o 
  -1   1  15       62.44       39.44      4.06 o 
   0   1  15       33.51       26.29      3.52 o 
   1   1  15      336.18      313.85      8.92 o 
   2   1  15        6.18       -0.84      3.08 o 
   3   1  15       31.24       25.86      5.47 o 
   4   1  15       12.84       12.31      4.79 o 
   5   1  15       47.96       44.38      6.15 o 
   6   1  15       19.65       11.64      9.84 o 
   7   1  15      125.15      139.01     14.51 o 
   8   1  15       12.54       -6.90      9.99 o 
   9   1  15        6.87      -11.90     11.90 o 
 -22   2  15       14.63       45.88     14.10 o 
 -21   2  15      388.94      410.56     22.44 o 
 -20   2  15       94.65      116.11      9.09 o 
 -19   2  15        2.08       -4.37      4.37 o 
 -18   2  15       10.09       10.69      4.74 o 
 -17   2  15       30.37       29.54      4.73 o 
 -16   2  15      225.86      245.89      9.28 o 
 -15   2  15      147.37      126.10      7.23 o 
 -14   2  15      346.78      316.81      9.69 o 
 -13   2  15        2.43       -0.60      2.83 o 
 -12   2  15        0.81       -2.66      2.66 o 
 -11   2  15       19.16       20.61      3.65 o 
 -10   2  15      100.29      118.50      6.33 o 
  -9   2  15      276.13      282.18      8.51 o 
  -8   2  15      432.43      422.13     10.20 o 
  -7   2  15        1.72       -1.14      2.55 o 
  -6   2  15        2.24        0.10      2.83 o 
  -5   2  15        0.76       -0.33      2.75 o 
  -4   2  15        7.33        9.40      3.35 o 
  -3   2  15      190.94      205.95      8.70 o 
  -2   2  15       85.54       84.00      6.22 o 
  -1   2  15        3.12       12.95      3.75 o 
   0   2  15      230.35      226.82      8.91 o 
   1   2  15       17.46        5.99      3.65 o 
   2   2  15       30.82       19.85      5.99 o 
   3   2  15       16.67       13.80      4.50 o 
   4   2  15       41.81       31.02      5.51 o 
   5   2  15       95.56       93.60      9.66 o 
   6   2  15      157.22      154.66     21.31 o 
   7   2  15      108.90      107.48     13.21 o 
   8   2  15       13.58      -10.24     14.12 o 
 -20   3  15       68.43       92.48     13.80 o 
 -19   3  15       86.15       86.22      8.72 o 
 -18   3  15       99.14      117.94      9.47 o 
 -17   3  15      206.10      207.32     11.59 o 
 -16   3  15       71.87       65.74      7.02 o 
 -15   3  15      177.14      175.95     10.21 o 
 -14   3  15      311.46      303.50     15.02 o 
 -13   3  15       67.80       68.27      6.55 o 
 -12   3  15       84.87       85.23      7.09 o 
 -11   3  15      167.21      173.98     17.93 o 
 -10   3  15      579.35      550.03     14.30 o 
  -9   3  15       29.74       20.67      4.29 o 
  -8   3  15        9.53        9.95      3.65 o 
  -7   3  15       88.78       93.59      6.92 o 
  -6   3  15        9.34        7.16      4.25 o 
  -5   3  15       94.94      118.25      8.64 o 
  -4   3  15       27.43       26.84      6.18 o 
  -3   3  15       38.34       39.58      6.09 o 
  -2   3  15      488.41      522.53     16.59 o 
  -1   3  15        0.05       -4.25      4.25 o 
   0   3  15       28.20       29.03      6.25 o 
   1   3  15       56.48       75.15      8.55 o 
   2   3  15      137.38      123.84     10.73 o 
   3   3  15        3.52        0.45      4.50 o 
   4   3  15        7.64        1.95      4.92 o 
   5   3  15       44.80       40.25      6.91 o 
   6   3  15       13.93       11.71      6.09 o 
   7   3  15        0.30       -7.52      7.52 o 
 -18   4  15       18.13        7.41      5.85 o 
 -17   4  15        0.04       -2.03      4.98 o 
 -16   4  15      240.72      278.52     12.97 o 
 -15   4  15       82.80       74.08      7.58 o 
 -14   4  15        6.84       14.65      4.94 o 
 -13   4  15      160.52      143.74      9.47 o 
 -12   4  15       40.75       45.01      6.05 o 
 -11   4  15      200.21      188.01      9.81 o 
 -10   4  15       43.83       40.33      5.53 o 
  -9   4  15      287.92      303.93     11.33 o 
  -8   4  15      444.13      496.46     15.93 o 
  -7   4  15      328.85      312.03     11.29 o 
  -6   4  15       77.03       85.21      7.17 o 
  -5   4  15      349.30      351.53     12.14 o 
  -4   4  15       61.63       63.15      7.26 o 
  -3   4  15       44.47       58.32     19.57 o 
  -2   4  15        8.98        9.66      7.01 o 
  -1   4  15        1.71        3.68      4.76 o 
   0   4  15       21.27       35.49      6.74 o 
   1   4  15        0.52        2.99      5.35 o 
   2   4  15       18.42       28.79     13.85 o 
   3   4  15       51.00       50.78      8.43 o 
   4   4  15      192.76      213.12     16.57 o 
 -13   5  15       29.15       43.56      6.86 o 
 -12   5  15       27.47       20.04      5.59 o 
 -11   5  15        0.93        4.49      4.74 o 
 -10   5  15        9.75       12.44      6.10 o 
  -9   5  15        0.05       -5.12      5.12 o 
  -8   5  15        0.68        2.06      6.39 o 
  -7   5  15       41.88       35.71      5.84 o 
  -6   5  15       11.26       19.29      6.67 o 
  -5   5  15       32.35       27.56      5.76 o 
  -4   5  15       82.65       75.46      8.32 o 
  -3   5  15      153.65      157.70     11.16 o 
  -2   5  15      106.77      113.63     11.12 o 
  -1   5  15       59.39       76.10     21.36 o 
   0   5  15      116.97      135.35     11.11 o 
 -23   0  16      131.91      135.85     16.76 o 
 -22   0  16        0.85       -5.33      9.21 o 
 -21   0  16       12.32        7.98      9.61 o 
 -20   0  16        0.35       -7.43      7.43 o 
 -19   0  16       31.07       20.16      9.23 o 
 -18   0  16      286.30      309.37     20.98 o 
 -17   0  16       27.14       29.31      9.08 o 
 -16   0  16      126.63      124.48     13.77 o 
 -15   0  16      356.64      317.29     19.81 o 
 -14   0  16      888.82      876.01     32.44 o 
 -13   0  16      766.27      734.30     28.80 o 
 -12   0  16      709.84      683.13     19.40 o 
 -11   0  16      492.41      441.23     15.08 o 
 -10   0  16     1602.29     1498.33     25.98 o 
  -9   0  16        4.22        7.74      3.72 o 
  -8   0  16      764.51      743.48     14.58 o 
  -7   0  16      575.84      555.17     12.44 o 
  -6   0  16      148.31      143.16      6.97 o 
  -5   0  16        0.13        1.67      2.50 o 
  -4   0  16      442.03      488.58     12.08 o 
  -3   0  16     1575.81     1434.41     27.62 o 
  -2   0  16      219.95      229.07     14.21 o 
  -1   0  16      664.45      651.54     22.77 o 
   0   0  16      100.74       92.49     10.42 o 
   1   0  16      293.03      296.30     16.80 o 
   2   0  16      237.28      254.48     16.53 o 
   3   0  16      138.55      149.62     14.63 o 
   4   0  16      149.94      153.95     16.53 o 
   5   0  16      464.86      496.46     31.09 o 
   6   0  16      360.04      402.13     22.91 o 
   7   0  16      332.34      350.80     22.27 o 
   8   0  16       13.99       13.99      9.88 o 
 -22   1  16       51.26       46.28     12.53 o 
 -21   1  16       79.34       75.02     14.37 o 
 -20   1  16       14.70        3.55      9.52 o 
 -19   1  16       73.00       75.58     15.67 o 
 -18   1  16       85.03       90.29      9.95 o 
 -17   1  16      667.86      645.82     14.60 o 
 -16   1  16       51.56       55.67      4.81 o 
 -15   1  16      255.26      275.72      7.93 o 
 -14   1  16       24.06       25.13      3.35 o 
 -13   1  16       54.22       53.04      4.07 o 
 -12   1  16        0.03       -2.17      2.17 o 
 -11   1  16      101.38       99.51      4.88 o 
 -10   1  16      182.25      192.91      9.57 o 
  -9   1  16      926.05      822.89     13.81 o 
  -8   1  16        3.30       60.76      7.94 o 
  -7   1  16     1278.33     1209.57     17.77 o 
  -6   1  16     1591.62     1606.47     21.79 o 
  -5   1  16     1253.14     1242.00     18.25 o 
  -4   1  16     1403.77     1346.43     18.14 o 
  -3   1  16      914.57      869.61     12.49 o 
  -2   1  16      136.70      154.32      6.77 o 
  -1   1  16       73.34       61.06      4.60 o 
   0   1  16      702.44      679.58     12.93 o 
   1   1  16       22.13       24.38      3.89 o 
   2   1  16       64.27       57.67      7.60 o 
   3   1  16        0.04       -4.56     10.34 o 
   4   1  16       59.49       48.93      6.41 o 
   5   1  16       40.24       23.43      9.21 o 
   6   1  16        0.32       -9.11      9.11 o 
   7   1  16       33.47        8.93     10.27 o 
   8   1  16       60.84       13.75     13.87 o 
 -21   2  16       60.82       60.54     14.61 o 
 -20   2  16       26.79       30.62      6.14 o 
 -19   2  16        4.76        3.32      4.51 o 
 -18   2  16       26.13       22.17      5.19 o 
 -17   2  16       39.92       37.44      5.02 o 
 -16   2  16       90.67       75.02      6.20 o 
 -15   2  16        9.85        9.43      3.75 o 
 -14   2  16       24.83       18.74      4.07 o 
 -13   2  16        8.21       12.77      3.58 o 
 -12   2  16      177.88      177.74      7.83 o 
 -11   2  16      365.51      376.12     10.19 o 
 -10   2  16     1720.98     1681.66     24.17 o 
  -9   2  16      531.98      531.94     12.69 o 
  -8   2  16      342.72      384.92     10.12 o 
  -7   2  16     1018.60     1030.84     19.10 o 
  -6   2  16        0.52       -3.32      3.32 o 
  -5   2  16       57.73       64.98      5.64 o 
  -4   2  16       21.05       19.67      4.16 o 
  -3   2  16        4.42        7.91      3.49 o 
  -2   2  16      684.00      663.59     15.69 o 
  -1   2  16      303.41      306.02     11.13 o 
   0   2  16     1053.07     1031.14     23.34 o 
   1   2  16      589.10      569.16     14.22 o 
   2   2  16      406.82      406.96     12.46 o 
   3   2  16      484.34      464.06     13.70 o 
   4   2  16      229.55      214.58     15.51 o 
   5   2  16      139.66      144.61     11.74 o 
   6   2  16        5.18       -7.98      7.98 o 
   7   2  16      126.11      137.21     14.58 o 
 -20   3  16       24.20       25.60     11.92 o 
 -19   3  16       23.82       18.95      6.75 o 
 -18   3  16      140.51      120.85     12.83 o 
 -17   3  16        2.28        4.60      4.64 o 
 -16   3  16       65.32       56.34      6.72 o 
 -15   3  16      110.39      116.78     11.81 o 
 -14   3  16      195.80      174.86      9.96 o 
 -13   3  16      112.06      120.93      8.40 o 
 -12   3  16      157.70      149.20      9.03 o 
 -11   3  16       91.48      102.84      7.62 o 
 -10   3  16       10.61        7.54      3.94 o 
  -9   3  16       56.82       49.14      5.68 o 
  -8   3  16       61.88       66.27      6.34 o 
  -7   3  16      290.31      271.21     10.44 o 
  -6   3  16      225.72      208.35     10.87 o 
  -5   3  16      291.61      289.17     16.12 o 
  -4   3  16       85.83       96.78     10.94 o 
  -3   3  16      921.82      932.57     23.03 o 
  -2   3  16      157.08      120.34      9.69 o 
  -1   3  16      463.78      453.20     16.22 o 
   0   3  16      267.29      258.98     13.17 o 
   1   3  16        2.28        2.63      4.27 o 
   2   3  16       15.58        9.87      5.16 o 
   3   3  16       17.39        6.68      7.24 o 
   4   3  16       33.93       27.22      6.37 o 
   5   3  16        0.25       -5.52      5.52 o 
   6   3  16        9.94       10.57     12.26 o 
 -17   4  16        7.90        7.15      5.40 o 
 -16   4  16       30.73       29.91      6.43 o 
 -15   4  16       10.81       12.00      5.11 o 
 -14   4  16      320.77      307.31     12.42 o 
 -13   4  16      314.87      292.49     13.05 o 
 -12   4  16      292.51      263.37     11.42 o 
 -11   4  16      227.44      216.96     10.63 o 
 -10   4  16      311.44      314.65     18.16 o 
  -9   4  16       48.02       40.98      5.63 o 
  -8   4  16      241.43      254.86     13.25 o 
  -7   4  16       88.03       93.25      7.55 o 
  -6   4  16       79.30       80.32      7.47 o 
  -5   4  16       23.41       25.73      5.78 o 
  -4   4  16       49.31       59.40      7.52 o 
  -3   4  16       14.72       25.61      6.16 o 
  -2   4  16      121.29      134.23     10.47 o 
  -1   4  16      128.18      126.12     10.54 o 
   0   4  16       20.82       19.02      6.38 o 
   1   4  16       23.05       21.71     10.64 o 
   2   4  16        1.12        0.70      6.20 o 
   3   4  16       36.67       34.88      8.83 o 
 -13   5  16       32.24       26.63      6.19 o 
 -12   5  16       21.23       15.59      5.56 o 
 -11   5  16        0.07        0.42      4.64 o 
 -10   5  16       28.30       18.76      5.49 o 
  -9   5  16        1.22        0.85      4.56 o 
  -8   5  16        6.77        9.38      7.51 o 
  -7   5  16      168.08      174.05     10.43 o 
  -6   5  16        0.14       -4.88     10.38 o 
  -5   5  16       17.19       14.81      6.06 o 
  -4   5  16       36.02       42.69      9.55 o 
  -3   5  16       61.52       58.84      8.22 o 
  -2   5  16      128.47      117.81     10.83 o 
 -22   1  17       13.34        3.28     10.40 o 
 -21   1  17       30.27       38.14     11.99 o 
 -20   1  17      110.63      113.99     15.96 o 
 -19   1  17        0.87        7.54      5.69 o 
 -18   1  17      126.51      118.94     20.08 o 
 -17   1  17      117.41      114.65     10.11 o 
 -16   1  17      352.97      351.13     10.72 o 
 -15   1  17      356.60      342.36      9.55 o 
 -14   1  17       21.53       17.80      4.19 o 
 -13   1  17      202.20      206.87      6.86 o 
 -12   1  17      251.94      266.56      7.39 o 
 -11   1  17       15.11       23.43      3.30 o 
 -10   1  17      264.37      302.12      9.59 o 
  -9   1  17     1381.17     1331.00     19.27 o 
  -8   1  17      170.58      188.55      6.96 o 
  -7   1  17      301.39      299.00      8.37 o 
  -6   1  17      284.51      299.96      8.37 o 
  -5   1  17      625.55      616.96     12.05 o 
  -4   1  17     1082.86     1005.14     16.22 o 
  -3   1  17       24.99       12.09      2.79 o 
  -2   1  17        0.55       -2.58      2.58 o 
  -1   1  17      280.48      285.73      8.66 o 
   0   1  17       80.17       60.76      6.42 o 
   1   1  17       64.32       66.15      5.84 o 
   2   1  17       89.31       84.91      7.16 o 
   3   1  17      356.72      364.10     18.16 o 
   4   1  17        0.23        3.51      7.76 o 
   5   1  17       43.56       32.45      9.75 o 
   6   1  17        1.48       -8.94      8.94 o 
   7   1  17       85.05       74.89     14.39 o 
 -21   2  17        8.68       15.22     12.00 o 
 -20   2  17        5.66        3.76      7.14 o 
 -19   2  17        4.40        7.49      5.18 o 
 -18   2  17        0.14        4.10      4.71 o 
 -17   2  17      154.57      146.69      8.21 o 
 -16   2  17      181.04      204.73      9.53 o 
 -15   2  17      207.03      210.70      8.89 o 
 -14   2  17      610.87      623.12     13.96 o 
 -13   2  17      502.43      531.39     16.45 o 
 -12   2  17      114.03      115.61      6.75 o 
 -11   2  17        0.15        3.18      3.02 o 
 -10   2  17        8.57       12.17      3.26 o 
  -9   2  17      152.24      167.32      7.71 o 
  -8   2  17      554.09      526.54     13.35 o 
  -7   2  17      154.35      174.54     14.95 o 
  -6   2  17      201.71      199.61      8.82 o 
  -5   2  17       58.15       54.67      5.62 o 
  -4   2  17      343.64      344.71     11.42 o 
  -3   2  17       18.08       21.08      4.35 o 
  -2   2  17      379.43      392.02     12.43 o 
  -1   2  17       74.71       60.89      9.06 o 
   0   2  17       94.82      108.33      8.03 o 
   1   2  17        1.78       -1.26      4.18 o 
   2   2  17        1.14       -4.01      4.01 o 
   3   2  17        4.92       -2.75      5.52 o 
   4   2  17      260.39      282.49     14.20 o 
   5   2  17      131.20      110.27     13.20 o 
   6   2  17       28.92       24.53     10.03 o 
 -20   3  17      197.78      212.67     12.38 o 
 -19   3  17      115.24      102.56      9.13 o 
 -18   3  17      122.17      126.65     12.74 o 
 -17   3  17        1.93        3.78      4.90 o 
 -16   3  17      142.66      142.41      9.77 o 
 -15   3  17        3.69        2.26      4.28 o 
 -14   3  17        8.42        5.39      4.44 o 
 -13   3  17        4.58        4.21      4.33 o 
 -12   3  17       15.84       11.76      4.02 o 
 -11   3  17      180.74      204.65     10.39 o 
 -10   3  17       21.11       22.26      4.93 o 
  -9   3  17      360.54      353.47     12.04 o 
  -8   3  17      167.93      181.19      9.69 o 
  -7   3  17      213.22      211.39     11.33 o 
  -6   3  17      194.70      199.89     11.04 o 
  -5   3  17      115.90      123.18     14.81 o 
  -4   3  17      151.26      138.93     10.38 o 
  -3   3  17      353.69      364.81     14.64 o 
  -2   3  17      291.50      325.34     14.20 o 
  -1   3  17      157.49      155.52     11.37 o 
   0   3  17      155.25      153.36      9.68 o 
   1   3  17      168.66      167.45     10.27 o 
   2   3  17        6.01        8.42      5.47 o 
   3   3  17        3.33       -5.21      5.21 o 
   4   3  17        1.03       -5.48      5.48 o 
   5   3  17      103.89       98.05     11.69 o 
 -17   4  17      470.92      496.92     17.71 o 
 -16   4  17       10.47       14.34      5.63 o 
 -15   4  17      156.62      163.60     14.59 o 
 -14   4  17       70.87       72.55      7.67 o 
 -13   4  17        4.80        2.22      4.59 o 
 -12   4  17      276.79      280.65     11.88 o 
 -11   4  17      200.22      215.77     11.93 o 
 -10   4  17        6.63        3.69      4.45 o 
  -9   4  17      176.95      172.81     10.13 o 
  -8   4  17       20.62       13.65      4.93 o 
  -7   4  17        8.68        7.07      4.74 o 
  -6   4  17       15.78       17.58      5.76 o 
  -5   4  17        8.39       12.35     10.62 o 
  -4   4  17      186.68      187.84     11.84 o 
  -3   4  17        0.35       -0.48      7.00 o 
  -2   4  17       25.47       17.79      6.23 o 
  -1   4  17       21.67       28.47      8.43 o 
   0   4  17      324.87      351.72     16.45 o 
   1   4  17      174.50      176.64     14.65 o 
   2   4  17       46.72       38.48      8.21 o 
 -12   5  17       43.21       23.90      6.61 o 
 -11   5  17       93.07       75.16      7.93 o 
 -10   5  17       87.42       77.16      8.09 o 
  -9   5  17       55.26       50.17      8.12 o 
  -8   5  17      114.83      138.67      9.67 o 
  -7   5  17       84.82       86.96     11.20 o 
  -6   5  17      105.67      119.42     13.99 o 
  -5   5  17      133.02      125.01     15.35 o 
  -4   5  17      110.52      100.36      9.74 o 
 -22   0  18       91.80       82.83     13.87 o 
 -21   0  18       65.17       75.54     13.25 o 
 -20   0  18       18.27       13.07      9.48 o 
 -19   0  18        3.35       -2.12      7.82 o 
 -18   0  18      233.89      213.01     18.15 o 
 -17   0  18      582.59      580.63     27.54 o 
 -16   0  18      790.17      860.81     34.01 o 
 -15   0  18      867.08      923.31     35.08 o 
 -14   0  18     1308.31     1348.15     43.95 o 
 -13   0  18      626.42      660.76     27.63 o 
 -12   0  18     1821.43     1735.96     51.86 o 
 -11   0  18      373.10      432.30     21.98 o 
 -10   0  18       63.63       55.56      9.26 o 
  -9   0  18      110.66      112.79     12.36 o 
  -8   0  18      248.85      243.20     16.54 o 
  -7   0  18      263.08      270.10     14.30 o 
  -6   0  18      114.94       97.87      9.68 o 
  -5   0  18      529.01      555.81     33.48 o 
  -4   0  18      604.72      572.34     21.25 o 
  -3   0  18     3309.80     3148.43     64.99 o 
  -2   0  18      868.45      850.20     27.24 o 
  -1   0  18        8.19        2.25     10.64 o 
   0   0  18        8.19       -1.24      9.53 o 
   1   0  18       32.18       25.03     12.59 o 
   2   0  18      517.99      509.95     23.91 o 
   3   0  18      107.81      146.75     15.20 o 
   4   0  18      753.36      832.09     31.30 o 
   5   0  18      167.16      197.44     17.53 o 
   6   0  18        0.01       -2.99     14.52 o 
 -22   1  18      175.64      170.35     19.78 o 
 -21   1  18       40.30       39.51     12.36 o 
 -20   1  18      156.58      121.57     16.11 o 
 -19   1  18       15.93       28.95      6.69 o 
 -18   1  18       70.03       62.58      7.99 o 
 -17   1  18      314.79      288.48     11.42 o 
 -16   1  18        9.17       11.42      3.95 o 
 -15   1  18       17.83       15.49      4.05 o 
 -14   1  18      204.25      184.64      8.14 o 
 -13   1  18      809.39      774.27     17.37 o 
 -12   1  18      593.51      560.93     11.67 o 
 -11   1  18       20.11       26.62      3.62 o 
 -10   1  18      926.64      910.18     15.29 o 
  -9   1  18      141.66      159.74      6.65 o 
  -8   1  18      200.21      205.38      7.33 o 
  -7   1  18      292.75      289.26      8.46 o 
  -6   1  18      241.67      230.16      7.70 o 
  -5   1  18      198.08      224.47      7.60 o 
  -4   1  18      165.37      158.75      5.99 o 
  -3   1  18        8.04        2.98      2.97 o 
  -2   1  18      298.02      297.70      9.01 o 
  -1   1  18        7.73        4.59      4.52 o 
   0   1  18       46.90       39.84      6.81 o 
   1   1  18       13.17        9.28      7.31 o 
   2   1  18       16.20       10.39     10.30 o 
   3   1  18      167.01      150.84     13.71 o 
   4   1  18       61.50       52.10     10.73 o 
   5   1  18      415.23      455.71     22.56 o 
   6   1  18      197.76      205.60     17.36 o 
 -21   2  18        2.06       -9.94      9.94 o 
 -20   2  18      269.02      294.44     17.43 o 
 -19   2  18      485.82      522.18     17.69 o 
 -18   2  18      605.11      669.55     17.88 o 
 -17   2  18      339.99      346.66     12.70 o 
 -16   2  18      213.39      223.74      9.31 o 
 -15   2  18      328.36      343.31     10.89 o 
 -14   2  18       89.29       89.63      6.41 o 
 -13   2  18      192.27      199.36      8.84 o 
 -12   2  18      665.12      667.44     14.27 o 
 -11   2  18        1.42       -0.39      3.16 o 
 -10   2  18      254.29      283.86      9.39 o 
  -9   2  18      433.86      436.97     12.61 o 
  -8   2  18      464.48      496.34     23.68 o 
  -7   2  18     1135.80     1116.60     21.25 o 
  -6   2  18      253.26      236.57     10.01 o 
  -5   2  18      120.52      122.80      7.96 o 
  -4   2  18        7.75        3.80      3.62 o 
  -3   2  18       31.80       38.54      5.35 o 
  -2   2  18        3.18       -3.99      5.00 o 
  -1   2  18       81.38       91.34     10.23 o 
   0   2  18      398.36      373.62     13.26 o 
   1   2  18      176.96      180.25     10.76 o 
   2   2  18      230.21      223.12     14.26 o 
   3   2  18       44.80       42.01      9.52 o 
   4   2  18       24.84        9.59     18.99 o 
   5   2  18        0.82       -9.10      9.10 o 
 -20   3  18      237.04      253.33     14.99 o 
 -19   3  18        2.13       10.01      6.34 o 
 -18   3  18      287.15      310.55     13.33 o 
 -17   3  18      299.63      301.48     13.92 o 
 -16   3  18       65.75       56.33      6.92 o 
 -15   3  18       20.95       18.72      7.01 o 
 -14   3  18       17.79       18.08      5.03 o 
 -13   3  18      121.42      117.08      8.72 o 
 -12   3  18      272.96      260.22     11.25 o 
 -11   3  18      205.30      232.56     11.16 o 
 -10   3  18     1275.19     1293.38     25.01 o 
  -9   3  18      820.23      852.30     20.83 o 
  -8   3  18       82.89       88.56      8.79 o 
  -7   3  18       83.77       81.52      9.66 o 
  -6   3  18       26.35       48.11      9.83 o 
  -5   3  18      235.46      238.50     12.63 o 
  -4   3  18        1.47        0.62      4.68 o 
  -3   3  18      350.67      409.66     21.99 o 
  -2   3  18        0.10        1.44      4.18 o 
  -1   3  18      140.59      148.40      9.75 o 
   0   3  18       43.14       44.40      6.57 o 
   1   3  18        2.37        1.41      6.71 o 
   2   3  18      202.43      188.43     11.73 o 
   3   3  18       60.83       62.11      8.21 o 
   4   3  18       38.27      -19.58     27.35 o 
 -17   4  18      419.34      447.78     16.14 o 
 -16   4  18       29.09       24.19      6.55 o 
 -15   4  18      119.18      117.18      9.65 o 
 -14   4  18      164.23      168.51     10.87 o 
 -13   4  18      246.21      244.19     10.60 o 
 -12   4  18        0.91        1.36      4.62 o 
 -11   4  18       95.44      103.34      8.40 o 
 -10   4  18        0.00       -6.38      6.38 o 
  -9   4  18       11.07       15.83      5.54 o 
  -8   4  18       12.51        9.60      5.27 o 
  -7   4  18        5.74        7.09      5.50 o 
  -6   4  18       12.33       14.65      9.23 o 
  -5   4  18      214.00      223.31     19.78 o 
  -4   4  18        9.17        5.75      5.70 o 
  -3   4  18       55.65       53.46      8.25 o 
  -2   4  18      155.85      156.62     12.16 o 
  -1   4  18       21.21       14.87      7.01 o 
   0   4  18       31.08       18.35      8.23 o 
   1   4  18      109.78      114.79     11.67 o 
 -10   5  18       42.50       34.14      6.97 o 
  -9   5  18       13.70       20.19      6.45 o 
  -8   5  18      198.71      198.17     11.80 o 
  -7   5  18      113.78      106.39     11.13 o 
  -6   5  18      141.19      137.09     27.07 o 
 -22   1  19       96.42       55.38     13.00 o 
 -21   1  19      244.74      241.95     21.49 o 
 -20   1  19        4.63        0.95      8.87 o 
 -19   1  19      155.50      168.64     18.42 o 
 -18   1  19       30.12       30.44     10.27 o 
 -17   1  19        0.09        3.59      4.73 o 
 -16   1  19       58.86       52.60      6.17 o 
 -15   1  19      219.63      217.00      8.97 o 
 -14   1  19       60.87       67.10      8.49 o 
 -13   1  19      340.13      329.96     11.20 o 
 -12   1  19       15.22       15.32      3.58 o 
 -11   1  19        1.70        2.66      2.84 o 
 -10   1  19      148.98      142.73      6.61 o 
  -9   1  19      108.67      104.19      5.73 o 
  -8   1  19        0.61        0.28      2.75 o 
  -7   1  19       93.26       98.48      5.65 o 
  -6   1  19      606.44      577.05     12.04 o 
  -5   1  19      130.71      135.47      5.59 o 
  -4   1  19      178.09      169.17      6.48 o 
  -3   1  19       68.04       57.82      5.62 o 
  -2   1  19        3.66       -0.94      5.13 o 
  -1   1  19        6.28        4.21      4.61 o 
   0   1  19       21.75        1.05      7.08 o 
   1   1  19       41.92       45.54      9.55 o 
   2   1  19        0.04       -6.73      6.73 o 
   3   1  19       28.07       21.32      9.63 o 
   4   1  19       42.94       23.00      9.98 o 
   5   1  19      164.18      158.47     16.13 o 
 -21   2  19      138.02      158.70     19.73 o 
 -20   2  19        4.91        0.85      7.01 o 
 -19   2  19        6.62        1.00      5.44 o 
 -18   2  19        0.03        1.76      5.21 o 
 -17   2  19      118.82      118.72      8.80 o 
 -16   2  19        0.05        0.61      3.70 o 
 -15   2  19       55.67       53.00      5.85 o 
 -14   2  19        0.29       -3.20      3.20 o 
 -13   2  19        2.85       -0.94      3.25 o 
 -12   2  19        1.81       -1.00      3.31 o 
 -11   2  19      148.49      143.43     12.82 o 
 -10   2  19      185.77      201.70      9.75 o 
  -9   2  19        0.10        3.86      3.61 o 
  -8   2  19        1.65        8.30      3.78 o 
  -7   2  19       14.83        9.79      3.93 o 
  -6   2  19       83.32       96.34      7.37 o 
  -5   2  19      247.35      251.62     15.29 o 
  -4   2  19      371.25      350.62     12.29 o 
  -3   2  19       74.89       71.42      9.18 o 
  -2   2  19      218.80      231.98     10.87 o 
  -1   2  19      122.07      105.79      8.44 o 
   0   2  19      116.65      119.70      9.25 o 
   1   2  19       32.97       26.67      7.55 o 
   2   2  19       49.65       54.76     12.42 o 
   3   2  19        1.97       -8.63      8.63 o 
   4   2  19      248.50      280.42     21.71 o 
 -19   3  19        0.63       -3.23      7.94 o 
 -18   3  19       21.86       24.84      6.27 o 
 -17   3  19      250.01      245.76     12.64 o 
 -16   3  19       60.77       52.42      7.14 o 
 -15   3  19       17.96       22.35      5.59 o 
 -14   3  19      152.90      163.59     10.60 o 
 -13   3  19       13.59        7.65      4.83 o 
 -12   3  19      494.01      490.43     15.04 o 
 -11   3  19      817.39      807.57     23.48 o 
 -10   3  19      429.59      456.89     14.59 o 
  -9   3  19      295.93      286.21     13.55 o 
  -8   3  19       91.75       88.89     13.43 o 
  -7   3  19       51.49       57.91     13.83 o 
  -6   3  19       82.55       80.00      8.79 o 
  -5   3  19        2.14       -1.05      7.24 o 
  -4   3  19       65.18       67.41      8.45 o 
  -3   3  19      111.83      106.16      8.55 o 
  -2   3  19        7.29        1.06      4.56 o 
  -1   3  19        7.90        6.72      5.27 o 
   0   3  19        8.32        3.48      5.05 o 
   1   3  19      312.91      348.09     14.51 o 
   2   3  19       92.08       69.45      8.53 o 
 -16   4  19       27.65       23.17      6.40 o 
 -15   4  19       23.77       15.30      5.84 o 
 -14   4  19        5.31        7.31      5.35 o 
 -13   4  19      115.26       89.13     16.45 o 
 -12   4  19       91.61      102.74     10.71 o 
 -11   4  19       12.06       12.14      9.99 o 
 -10   4  19       77.10       72.29      8.58 o 
  -9   4  19      124.98      131.93      9.78 o 
  -8   4  19      327.64      340.84     15.19 o 
  -7   4  19      187.79      195.72     12.94 o 
  -6   4  19       94.33       90.32     14.36 o 
  -5   4  19      622.04      649.42     21.16 o 
  -4   4  19       10.77       11.84     10.03 o 
  -3   4  19      208.86      224.87     14.58 o 
  -2   4  19      134.86      142.93     13.14 o 
  -1   4  19      108.72      100.35     11.02 o 
 -22   0  20      545.58      549.43     29.62 o 
 -21   0  20      153.32      170.47     18.22 o 
 -20   0  20     1269.92     1331.11     47.49 o 
 -19   0  20      159.11      173.61     17.30 o 
 -18   0  20      122.62      114.50     14.52 o 
 -17   0  20      130.71      142.71     15.81 o 
 -16   0  20       34.26       41.86      9.97 o 
 -15   0  20       17.64        9.47      7.45 o 
 -14   0  20      100.92       94.31     12.75 o 
 -13   0  20        6.00        4.51      7.03 o 
 -12   0  20     2006.52     1960.78     57.93 o 
 -11   0  20       55.07       53.09     10.33 o 
 -10   0  20      400.24      413.16     22.42 o 
  -9   0  20      292.56      291.29     18.82 o 
  -8   0  20        1.63       -5.76      5.76 o 
  -7   0  20       16.51       19.83      7.98 o 
  -6   0  20      461.66      404.48     21.73 o 
  -5   0  20      112.99       93.66     12.54 o 
  -4   0  20      209.75      173.65     15.97 o 
  -3   0  20      553.31      555.11     32.17 o 
  -2   0  20      357.91      366.70     19.16 o 
  -1   0  20      122.10      130.04     13.21 o 
   0   0  20      104.89      122.38     13.56 o 
   1   0  20      189.91      181.72     16.88 o 
   2   0  20       25.15       15.14     25.11 o 
   3   0  20        9.49       15.31     23.06 o 
   4   0  20       58.11       46.98     30.77 o 
 -22   1  20        3.17        8.73     10.22 o 
 -21   1  20        0.03        1.12      9.28 o 
 -20   1  20       39.76       49.79     12.23 o 
 -19   1  20      408.16      447.46     26.97 o 
 -18   1  20      203.03      204.47     19.13 o 
 -17   1  20      278.33      261.41     11.25 o 
 -16   1  20      229.90      267.94     19.40 o 
 -15   1  20      198.67      206.49     12.05 o 
 -14   1  20      125.16      119.29      7.88 o 
 -13   1  20      992.47      979.58     26.10 o 
 -12   1  20       53.44       51.69      5.68 o 
 -11   1  20       40.04       50.15      4.91 o 
 -10   1  20      196.73      198.95      8.08 o 
  -9   1  20        3.69        3.63      3.31 o 
  -8   1  20       17.61       26.36      4.16 o 
  -7   1  20       36.28       40.08      4.89 o 
  -6   1  20       17.67       18.25      3.56 o 
  -5   1  20        5.41        7.32      6.66 o 
  -4   1  20      138.21      121.23     10.26 o 
  -3   1  20       25.75       23.47      5.42 o 
  -2   1  20       45.10       50.52     10.06 o 
  -1   1  20      370.35      376.04     21.03 o 
   0   1  20      351.18      391.00     21.86 o 
   1   1  20       86.22      103.73     13.70 o 
   2   1  20      376.37      385.44     20.05 o 
   3   1  20      117.29      103.96     23.84 o 
   4   1  20      196.71      191.49     17.18 o 
 -21   2  20      177.28      207.70     22.44 o 
 -20   2  20      231.92      251.52     23.74 o 
 -19   2  20       73.82       65.27     10.78 o 
 -18   2  20       40.09       48.95     10.72 o 
 -17   2  20        4.18       -4.03      5.12 o 
 -16   2  20        0.84        2.42      4.90 o 
 -15   2  20        8.17       14.14      6.21 o 
 -14   2  20       46.82       52.54      5.56 o 
 -13   2  20       12.01        6.19      4.06 o 
 -12   2  20        2.63        9.91      5.48 o 
 -11   2  20        9.93       13.85      4.38 o 
 -10   2  20       17.77       29.45      5.58 o 
  -9   2  20       52.63       73.58     10.51 o 
  -8   2  20      337.16      392.41     12.77 o 
  -7   2  20      357.89      349.37     12.42 o 
  -6   2  20      125.04      148.90      9.34 o 
  -5   2  20      411.53      402.15     13.29 o 
  -4   2  20       77.67       87.88      7.78 o 
  -3   2  20      476.12      451.29     14.49 o 
  -2   2  20      197.05      235.47     11.61 o 
  -1   2  20      308.52      302.16     17.92 o 
   0   2  20       65.65       83.49      9.93 o 
   1   2  20       14.94        5.05      9.70 o 
   2   2  20        2.08       -3.15      9.76 o 
   3   2  20       29.40       20.15     23.45 o 
 -19   3  20       24.85       39.72      7.13 o 
 -18   3  20       20.27       19.18      5.49 o 
 -17   3  20      170.10      168.41     11.06 o 
 -16   3  20      217.73      234.61     13.69 o 
 -15   3  20       73.91       57.21      7.25 o 
 -14   3  20       27.74       34.19      6.04 o 
 -13   3  20      220.93      255.68     12.05 o 
 -12   3  20        2.43       -3.48      4.29 o 
 -11   3  20       45.49       51.09      6.75 o 
 -10   3  20      182.68      186.31     12.29 o 
  -9   3  20      128.72      126.52     10.57 o 
  -8   3  20       88.91       91.46      9.30 o 
  -7   3  20       15.04        3.41      5.42 o 
  -6   3  20      498.73      529.70     18.74 o 
  -5   3  20      399.55      437.18     14.64 o 
  -4   3  20        8.70       10.04      4.90 o 
  -3   3  20       16.83       21.04     12.77 o 
  -2   3  20      167.87      182.34     11.30 o 
  -1   3  20      129.18      143.29     10.40 o 
   0   3  20        0.76       -3.63      6.90 o 
   1   3  20      394.14      439.78     19.65 o 
 -15   4  20       37.14       29.24      6.53 o 
 -14   4  20       80.13       67.10      7.90 o 
 -13   4  20       75.57       73.45      8.82 o 
 -12   4  20      230.72      201.56     12.48 o 
 -11   4  20        1.20       10.58      6.81 o 
 -10   4  20       90.59       95.88      9.76 o 
  -9   4  20        8.71       17.66      6.37 o 
  -8   4  20       34.18       46.55     17.09 o 
  -7   4  20        6.05       11.00     10.59 o 
  -6   4  20      406.28      425.26     25.29 o 
  -5   4  20      207.37      236.38     15.13 o 
  -4   4  20       52.77       55.34      8.83 o 
  -3   4  20      124.03      127.59     11.81 o 
 -22   1  21       11.02       16.14     11.11 o 
 -21   1  21        0.84       -3.76      8.99 o 
 -20   1  21        0.82        0.15      8.84 o 
 -19   1  21       92.97      108.15     15.41 o 
 -18   1  21       29.28       23.19     10.33 o 
 -17   1  21       11.39       11.81      8.76 o 
 -16   1  21        1.18       -4.82      4.82 o 
 -15   1  21      305.76      307.41     13.51 o 
 -14   1  21      266.99      263.30     12.65 o 
 -13   1  21      556.26      555.95     17.67 o 
 -12   1  21       59.60       49.58      6.75 o 
 -11   1  21       26.22       19.91      5.20 o 
 -10   1  21       14.46       17.84      6.82 o 
  -9   1  21       15.93        5.69      5.80 o 
  -8   1  21      584.20      562.40     16.94 o 
  -7   1  21      218.56      212.40     28.25 o 
  -6   1  21        3.22       -0.91      5.88 o 
  -5   1  21        1.04       -1.38      6.17 o 
  -4   1  21      159.86      150.98     14.18 o 
  -3   1  21        5.20        0.42      9.93 o 
  -2   1  21       34.26       29.10      9.40 o 
  -1   1  21      155.20      170.06     16.37 o 
   0   1  21       39.68       34.69     16.36 o 
   1   1  21        3.19        5.20      9.82 o 
   2   1  21        6.10       -9.23     23.01 o 
   3   1  21       21.56       22.25      9.58 o 
 -20   2  21       12.60       16.35     11.74 o 
 -19   2  21        6.96       13.33      8.08 o 
 -18   2  21        4.07       -3.82     10.25 o 
 -17   2  21       82.49      103.67      9.53 o 
 -16   2  21        7.24       14.33      5.79 o 
 -15   2  21       34.54       26.25      5.48 o 
 -14   2  21       37.35       40.77      6.96 o 
 -13   2  21       34.71       36.28      7.69 o 
 -12   2  21       57.90       64.87      6.55 o 
 -11   2  21      228.00      248.25     10.93 o 
 -10   2  21      656.86      667.30     16.99 o 
  -9   2  21      660.68      680.49     17.11 o 
  -8   2  21       25.28        4.47      5.12 o 
  -7   2  21       21.87       27.50      5.30 o 
  -6   2  21        0.10        0.84      3.96 o 
  -5   2  21        6.38        9.13      4.65 o 
  -4   2  21       31.68       31.28      5.82 o 
  -3   2  21       92.46      103.86     10.51 o 
  -2   2  21        0.00       -5.59      5.59 o 
  -1   2  21        0.93       -7.39      7.39 o 
   0   2  21       27.11       14.36     10.28 o 
   1   2  21      105.75      107.84     15.69 o 
   2   2  21      106.80      109.87     16.03 o 
 -18   3  21       58.78       53.73      7.79 o 
 -17   3  21       78.35       74.50      7.23 o 
 -16   3  21       17.15        3.25      5.09 o 
 -15   3  21        0.78       -3.43      4.71 o 
 -14   3  21       81.91       80.18      8.86 o 
 -13   3  21      158.91      155.54     10.39 o 
 -12   3  21       36.85       39.91      7.97 o 
 -11   3  21       32.64       39.69      7.08 o 
 -10   3  21        5.47        5.35      7.07 o 
  -9   3  21       19.95       25.07      6.41 o 
  -8   3  21      117.12      135.21     11.23 o 
  -7   3  21       49.69       51.83      6.94 o 
  -6   3  21        7.53       13.22      5.02 o 
  -5   3  21      162.62      183.65     10.99 o 
  -4   3  21       16.67       11.26      5.32 o 
  -3   3  21      113.27      112.37      9.32 o 
  -2   3  21      249.72      273.50     14.96 o 
  -1   3  21       20.18       23.51      8.55 o 
   0   3  21      149.72      164.73     13.93 o 
 -14   4  21      288.19      252.23     14.15 o 
 -13   4  21       11.46       16.37      5.89 o 
 -12   4  21       20.99       24.47      7.92 o 
 -11   4  21      140.59      112.43     10.61 o 
 -10   4  21        1.63        7.22      7.92 o 
  -9   4  21       50.22       64.65      9.67 o 
  -8   4  21      589.28      632.02     21.42 o 
  -7   4  21        9.10       16.98     11.31 o 
  -6   4  21      277.37      284.31     15.51 o 
  -5   4  21      248.69      236.02     15.24 o 
 -22   0  22      110.06      103.28     15.71 o 
 -21   0  22       12.76       -7.63      8.99 o 
 -20   0  22       42.12       20.77     10.97 o 
 -19   0  22        2.11       10.64      9.51 o 
 -18   0  22       90.33       89.03     13.75 o 
 -17   0  22      187.73      206.79     18.37 o 
 -16   0  22        3.23       14.87      8.58 o 
 -15   0  22      207.43      183.15     17.69 o 
 -14   0  22      469.58      372.01     22.34 o 
 -13   0  22      406.19      414.52     23.47 o 
 -12   0  22      251.93      283.46     19.97 o 
 -11   0  22     1100.97     1097.52     39.61 o 
 -10   0  22     1291.86     1226.90     42.97 o 
  -9   0  22      768.52      721.46     31.20 o 
  -8   0  22      670.55      649.40     29.32 o 
  -7   0  22      502.90      517.02     25.80 o 
  -6   0  22      280.71      271.68     19.59 o 
  -5   0  22        0.31        7.54      7.62 o 
  -4   0  22      113.53      107.92     13.86 o 
  -3   0  22        4.39       -4.68      7.77 o 
  -2   0  22        0.21       -4.00      7.84 o 
  -1   0  22       36.81       10.63     25.36 o 
   0   0  22      788.47      816.05     31.09 o 
   1   0  22      287.26      264.45     40.35 o 
   2   0  22      359.59      405.14     24.11 o 
 -21   1  22       69.43       69.77     14.27 o 
 -20   1  22      235.74      253.24     21.59 o 
 -19   1  22      324.63      338.50     23.73 o 
 -18   1  22      161.10      193.53     19.61 o 
 -17   1  22      145.27      148.41     17.38 o 
 -16   1  22      341.37      346.92     23.28 o 
 -15   1  22       12.91       11.67      8.52 o 
 -14   1  22      256.66      285.98     21.01 o 
 -13   1  22      629.63      587.67     28.72 o 
 -12   1  22       52.60       44.07      6.78 o 
 -11   1  22      126.71       99.39     14.56 o 
 -10   1  22        4.46       -6.43      6.43 o 
  -9   1  22       11.50        4.75      7.67 o 
  -8   1  22      152.76      129.38     15.63 o 
  -7   1  22       43.41       52.69      9.78 o 
  -6   1  22      597.10      574.02     23.73 o 
  -5   1  22      369.93      343.96     34.03 o 
  -4   1  22      255.89      271.67     17.76 o 
  -3   1  22      200.47      186.87     16.47 o 
  -2   1  22      323.38      335.21     20.92 o 
  -1   1  22      531.94      529.96     25.81 o 
   0   1  22       81.85       70.40     13.43 o 
   1   1  22       34.47       26.89     19.38 o 
   2   1  22        0.03      -13.19     28.80 o 
 -20   2  22        0.92       -3.00     10.35 o 
 -19   2  22       22.63       19.64     18.62 o 
 -18   2  22        7.35        5.74      7.67 o 
 -17   2  22       19.40       12.51      9.75 o 
 -16   2  22      575.10      567.74     18.65 o 
 -15   2  22      147.35      147.60     12.73 o 
 -14   2  22      101.68      101.54     16.91 o 
 -13   2  22      317.86      316.09     13.51 o 
 -12   2  22      279.43      278.07     19.67 o 
 -11   2  22       61.29       63.68      8.33 o 
 -10   2  22       50.65       61.18      7.88 o 
  -9   2  22      363.19      420.25     13.97 o 
  -8   2  22      175.80      176.77     10.40 o 
  -7   2  22      174.71      168.69     10.25 o 
  -6   2  22      370.05      361.18     13.29 o 
  -5   2  22       19.87       24.95      5.77 o 
  -4   2  22        7.07        8.55      7.18 o 
  -3   2  22       41.69       48.41     14.96 o 
  -2   2  22       65.57       63.52     12.40 o 
  -1   2  22      212.27      227.63     20.08 o 
   0   2  22        2.77       -4.84     17.42 o 
 -18   3  22       67.08       65.52     11.12 o 
 -17   3  22       90.84       80.38      7.52 o 
 -16   3  22       92.72       81.67      7.78 o 
 -15   3  22       55.46       41.89      6.47 o 
 -14   3  22        3.02        5.08      6.75 o 
 -13   3  22       10.18       13.57     10.55 o 
 -12   3  22       16.88       25.67      9.03 o 
 -11   3  22        0.57        4.82      9.92 o 
 -10   3  22       10.25        9.61      4.88 o 
  -9   3  22       23.36       25.81      5.68 o 
  -8   3  22       62.27       88.35      8.23 o 
  -7   3  22       42.18       55.14      7.04 o 
  -6   3  22      123.04      132.90      9.79 o 
  -5   3  22      356.48      390.89     14.79 o 
  -4   3  22      247.50      271.24     13.21 o 
  -3   3  22      144.63      149.03     10.83 o 
  -2   3  22       60.00       58.33      8.11 o 
 -12   4  22       16.92       21.04     10.68 o 
 -11   4  22       51.14       71.94     19.08 o 
 -10   4  22       70.75       81.98      9.80 o 
  -9   4  22      164.39      168.73     12.81 o 
  -8   4  22       73.73       86.51     10.70 o 
  -7   4  22       16.79       24.24      8.70 o 
 -21   1  23        6.81        6.99     10.13 o 
 -20   1  23       21.03        4.04      9.41 o 
 -19   1  23        0.39       17.86     10.01 o 
 -18   1  23        0.33        1.01      8.70 o 
 -17   1  23      229.48      188.68     19.35 o 
 -16   1  23       37.14       25.72     10.28 o 
 -15   1  23       11.14        5.59      8.46 o 
 -14   1  23       54.15       46.21     11.73 o 
 -13   1  23       21.79       15.87      9.11 o 
 -12   1  23       25.34       26.62      9.77 o 
 -11   1  23        0.21        5.71      7.89 o 
 -10   1  23       19.41       30.35      9.82 o 
  -9   1  23        0.13       -1.95      7.05 o 
  -8   1  23      253.15      211.18     18.76 o 
  -7   1  23        0.41        1.73      7.85 o 
  -6   1  23       11.46        2.24      8.04 o 
  -5   1  23        5.14        4.73     11.06 o 
  -4   1  23        0.13       -0.38      7.43 o 
  -3   1  23      145.22      180.81     17.25 o 
  -2   1  23        0.11       -4.88      9.10 o 
  -1   1  23      148.12      163.87     20.54 o 
   0   1  23       12.20       -7.99     19.20 o 
 -19   2  23       11.71       -9.54      9.54 o 
 -18   2  23       69.67       48.57     10.70 o 
 -17   2  23        9.60       48.37     12.74 o 
 -16   2  23        1.40        4.02      9.36 o 
 -15   2  23       20.63       24.85      8.62 o 
 -14   2  23       11.50       14.48      7.24 o 
 -13   2  23        1.04       -4.84      5.72 o 
 -12   2  23        0.02        4.96      6.16 o 
 -11   2  23        6.35       13.78      7.50 o 
 -10   2  23        4.80       21.44      5.58 o 
  -9   2  23      244.65      243.41     14.02 o 
  -8   2  23       60.63       73.10      7.48 o 
  -7   2  23        0.19       21.83      8.19 o 
  -6   2  23       10.98        5.38      8.13 o 
  -5   2  23       74.47       72.05     13.99 o 
  -4   2  23        4.30        0.38      8.71 o 
  -3   2  23        1.06       -7.89      7.89 o 
  -2   2  23      261.90      298.38     21.81 o 
  -1   2  23       26.59       15.69     10.63 o 
 -17   3  23        9.59       -8.18     10.07 o 
 -16   3  23       27.89       22.98      6.21 o 
 -15   3  23       16.83       20.55      7.53 o 
 -14   3  23       50.00       54.15      7.08 o 
 -13   3  23      246.12      261.12     13.70 o 
 -12   3  23      108.57      122.59      9.35 o 
 -11   3  23      150.12      163.44     10.52 o 
 -10   3  23        8.64       13.64      5.74 o 
  -9   3  23       67.09       79.73      8.58 o 
  -8   3  23      176.48      210.49     13.55 o 
  -7   3  23      160.28      179.79     11.35 o 
  -6   3  23      114.61      126.89     12.70 o 
  -5   3  23       73.23       94.62      9.16 o 
  -4   3  23       38.48       31.79      7.41 o 
 -20   0  24      284.66      258.34     22.18 o 
 -19   0  24      307.87      350.05     24.21 o 
 -18   0  24      411.29      419.67     25.48 o 
 -17   0  24      985.46     1054.07     40.55 o 
 -16   0  24      546.43      537.85     28.12 o 
 -15   0  24      599.94      566.13     28.55 o 
 -14   0  24      137.41      157.61     17.16 o 
 -13   0  24       90.58       70.75     12.60 o 
 -12   0  24      102.13       98.45     14.13 o 
 -11   0  24      286.37      260.54     19.60 o 
 -10   0  24       34.52       40.16     10.58 o 
  -9   0  24        1.13       -1.31      7.25 o 
  -8   0  24       75.70       62.50     11.88 o 
  -7   0  24        2.20       -5.39      7.72 o 
  -6   0  24      385.13      419.73     24.59 o 
  -5   0  24      124.23      149.87     16.86 o 
  -4   0  24       99.64      100.64     14.48 o 
  -3   0  24      185.17      219.50     20.26 o 
  -2   0  24       18.98       20.10      8.42 o 
  -1   0  24        0.44        5.11     11.68 o 
 -20   1  24       75.36       59.24     13.74 o 
 -19   1  24       66.16       56.50     12.90 o 
 -18   1  24        4.62       16.45      9.81 o 
 -17   1  24      104.31       86.78     14.83 o 
 -16   1  24        4.62       11.04      9.76 o 
 -15   1  24      373.38      339.94     24.01 o 
 -14   1  24      106.81      124.01     16.99 o 
 -13   1  24      256.41      243.21     20.66 o 
 -12   1  24      251.10      221.82     20.24 o 
 -11   1  24      673.42      735.86     34.38 o 
 -10   1  24      193.45      176.21     19.63 o 
  -9   1  24      783.53      743.83     34.71 o 
  -8   1  24      342.40      316.18     22.64 o 
  -7   1  24      265.41      265.34     21.31 o 
  -6   1  24      326.30      334.71     23.48 o 
  -5   1  24      283.59      292.60     22.78 o 
  -4   1  24       85.62       74.67     14.31 o 
  -3   1  24       71.10       70.44     13.31 o 
  -2   1  24       36.47       33.74     11.52 o 
  -1   1  24        1.23      -13.53     13.53 o 
 -19   2  24       54.37       54.76     13.59 o 
 -18   2  24       39.65       36.95     12.65 o 
 -17   2  24        6.23       -2.56      9.79 o 
 -16   2  24     1302.17     1330.14     50.90 o 
 -15   2  24      215.10      198.14     21.46 o 
 -14   2  24      441.22      440.50     28.25 o 
 -13   2  24      525.56      497.14     29.86 o 
 -12   2  24      262.87      242.28     22.74 o 
 -11   2  24       21.92        5.82     10.06 o 
 -10   2  24        1.83       -8.05      8.05 o 
  -9   2  24       24.23       34.92     14.70 o 
  -8   2  24       51.98       56.23     17.21 o 
  -7   2  24       45.04       59.36     11.29 o 
  -6   2  24        9.62       16.32      9.21 o 
  -5   2  24       92.32       71.42     43.74 o 
  -4   2  24      974.57     1020.45     36.53 o 
  -3   2  24      119.11      110.51     15.36 o 
 -15   3  24        5.44        5.24      7.04 o 
 -14   3  24        8.45       14.66      7.44 o 
 -13   3  24       95.10       93.94     12.71 o 
 -12   3  24      125.49      120.18      9.56 o 
 -11   3  24      152.48      155.79     10.76 o 
 -10   3  24      609.66      703.64     24.41 o 
  -9   3  24      117.82      132.16     10.58 o 
  -8   3  24      323.82      350.38     19.04 o 
  -7   3  24       92.07       84.06      9.61 o 
  -6   3  24       64.46       53.79      8.31 o 
 -19   1  25        3.27        7.86      9.75 o 
 -18   1  25      109.00      109.38     16.31 o 
 -17   1  25      197.24      235.13     21.22 o 
 -16   1  25        6.16        2.55      8.80 o 
 -15   1  25      112.05      119.28     16.73 o 
 -14   1  25        0.03       -4.61      8.05 o 
 -13   1  25        0.27       -1.96      7.32 o 
 -12   1  25       61.66       74.87     13.74 o 
 -11   1  25       11.60       18.11      9.46 o 
 -10   1  25        1.77        9.31      8.98 o 
  -9   1  25      149.43      167.80     19.26 o 
  -8   1  25        0.01       -7.39      7.39 o 
  -7   1  25       10.33       10.94      9.07 o 
  -6   1  25        1.78        3.57      8.65 o 
  -5   1  25      167.82      182.24     20.43 o 
  -4   1  25      366.07      423.08     28.02 o 
  -3   1  25       17.23       14.07     10.62 o 
 -18   2  25      295.44      257.98     23.80 o 
 -17   2  25        2.10       17.40     11.58 o 
 -16   2  25       10.27       13.73     10.82 o 
 -15   2  25       75.21       68.21     14.37 o 
 -14   2  25        1.25       -8.79      8.79 o 
 -13   2  25       33.31       23.87     12.16 o 
 -12   2  25        6.96        4.92     10.06 o 
 -11   2  25      214.59      250.38     23.88 o 
 -10   2  25        9.88       -3.52      9.05 o 
  -9   2  25       12.48       11.79     10.24 o 
  -8   2  25        9.85        9.19      9.66 o 
  -7   2  25       48.44       50.19     11.67 o 
  -6   2  25       87.96       88.93     17.65 o 
  -5   2  25       90.92      102.63     30.94 o 
 -13   3  25       60.63       76.51     16.14 o 
 -12   3  25       64.31       71.72     15.46 o 
 -11   3  25       51.31       70.10      8.32 o 
 -10   3  25       73.66      104.65     10.87 o 
 -19   0  26      260.06      287.02     22.70 o 
 -18   0  26       75.20       97.04     14.80 o 
 -17   0  26       14.51        0.29      9.22 o 
 -16   0  26       79.17       66.66     13.10 o 
 -15   0  26        6.58       10.87      9.61 o 
 -14   0  26       51.42       60.53     12.69 o 
 -13   0  26      162.62      164.25     17.69 o 
 -12   0  26       19.92       27.14     10.71 o 
 -11   0  26      194.64      197.30     19.16 o 
 -10   0  26      226.49      215.93     19.77 o 
  -9   0  26      481.37      583.35     29.94 o 
  -8   0  26      755.98      845.69     36.56 o 
  -7   0  26      976.39     1020.43     39.96 o 
  -6   0  26       40.69        7.75     10.22 o 
  -5   0  26      336.99      400.14     25.35 o 
  -4   0  26      118.43      107.82     11.67 o 
 -18   1  26      383.14      400.84     26.97 o 
 -17   1  26       88.41       92.96     16.02 o 
 -16   1  26      475.68      452.77     28.09 o 
 -15   1  26      411.33      389.54     25.61 o 
 -14   1  26      618.78      643.55     32.99 o 
 -13   1  26      234.85      219.90     21.62 o 
 -12   1  26      158.06      175.67     19.67 o 
 -11   1  26      209.42      247.22     21.64 o 
 -10   1  26       36.56       34.23     11.90 o 
  -9   1  26       92.25       90.45     15.15 o 
  -8   1  26       11.58        2.40      8.81 o 
  -7   1  26        3.39       11.13      9.82 o 
  -6   1  26       42.55       56.17     13.97 o 
  -5   1  26       77.93      117.67     17.68 o 
 -16   2  26       31.41       48.33     13.39 o 
 -15   2  26        1.99       -0.13     10.12 o 
 -14   2  26        9.90        5.83     10.70 o 
 -13   2  26      228.70      203.99     22.60 o 
 -12   2  26      204.35      242.63     24.45 o 
 -11   2  26      370.63      373.82     27.32 o 
 -10   2  26       80.07      127.77     18.59 o 
  -9   2  26       67.15       49.10     13.46 o 
  -8   2  26        6.56        1.54      9.49 o 
  -7   2  26        0.68       -8.58      8.58 o 
 -17   1  27        5.97       -5.87      8.86 o 
 -16   1  27        0.65       10.35      9.89 o 
 -15   1  27       21.40       29.09     11.93 o 
 -14   1  27       15.15       17.89     10.60 o 
 -13   1  27        0.07       -8.31      8.31 o 
 -12   1  27      141.94      200.51     20.80 o 
 -11   1  27       46.01       54.33     13.23 o 
 -10   1  27       38.75       28.64     11.53 o 
  -9   1  27       69.81       46.62     12.97 o 
  -8   1  27        1.72       -1.86      8.93 o 
 -15   0  28        3.01        8.68     10.49 o 
 -14   0  28      350.24      359.28     24.26 o 
 -13   0  28        8.22        2.45      9.88 o 
 -12   0  28       37.82       38.76     12.53 o 
 -11   0  28      363.64      406.04     25.87 o 
 -10   0  28       73.29       87.33     14.99 o 
                                                 
